# Supplementary material for: Berberine is a Novel Mitochondrial Calcium Uniporter Inhibitor that Disrupts MCU‐EMRE Assembly
Source: Adv Sci (Weinh). 2025 Feb 7;12(17):2412311. doi: 10.1002/advs.202412311 (PMC12061237; doi:10.1002/advs.202412311)
Supplement: Supplementary file 2 — Supporting Information [file ADVS-12-2412311-s001.xlsx]

## Sheet: Figure 1c
		Figure 1c
								mito-Ca2+ transient
								(4mt-GCaMP6, △F/F0)
									BBR 0uM			BBR 1uM			BBR 5uM			BBR 10uM
								Time(s)	Mean	SEM	N	Mean	SEM	N	Mean	SEM	N	Mean	SEM	N
								0	0.013194	0.003692	40	-0.00874	0.002533	40	-0.01856	0.001169	40	0.004791	0.000819	40
								3	-0.05694	0.007283	40	-0.01672	0.001853	40	-8.8e-05	0.002267	40	-0.00855	0.000574	40
								6	-0.01017	0.001646	40	-0.01221	0.001344	40	-0.01142	0.001126	40	-0.00472	0.000649	40
								9	0.002761	0.000905	40	0.010299	0.001135	40	-0.00254	0.000989	40	0.000355	0.000508	40
								12	0.005931	0.00153	40	-0.01767	0.001549	40	-0.002	0.000839	40	0.001913	0.000439	40
								15	0.014885	0.002274	40	0.023377	0.002213	40	0.007226	0.000923	40	0.005909	0.000967	40
								18	0.014198	0.002205	40	0.014956	0.00191	40	0.014559	0.001278	40	-0.00276	0.000515	40
								21	0.016147	0.001505	40	0.006709	0.001895	40	0.012823	0.00159	40	0.003064	0.000597	40
								24	0.013905	0.002443	40	0.032119	0.003058	40	0.019045	0.001375	40	-0.01208	0.001394	40
								27	0.052619	0.006544	40	0.01953	0.002881	40	0.033975	0.002066	40	0.003368	0.000775	40
								30	0.041259	0.006193	40	0.029681	0.003982	40	0.035813	0.003249	40	0.004229	0.000774	40
								33	0.023376	0.004244	40	0.036256	0.004371	40	0.013684	0.0034	40	0.001405	0.001146	40
								36	1.62717	0.184046	40	0.503273	0.094453	40	0.033548	0.002041	40	0.004324	0.000938	40
								39	3.7538	0.376758	40	1.63205	0.174349	40	0.096287	0.01794	40	0.01065	0.000688	40
								42	4.24951	0.439377	40	2.16759	0.179894	40	0.307554	0.060035	40	0.017212	0.003188	40
								45	4.40447	0.446866	40	2.40072	0.183948	40	0.624506	0.089187	40	0.062903	0.007176	40
								48	4.32057	0.430136	40	2.44041	0.184861	40	0.818386	0.107924	40	0.106089	0.010883	40
								51	4.28413	0.421898	40	2.44922	0.18428	40	0.904256	0.118248	40	0.137724	0.015257	40
								54	4.31985	0.422758	40	2.40142	0.18199	40	0.932685	0.123451	40	0.150825	0.018289	40
								57	4.2267	0.410565	40	2.4081	0.181744	40	0.965217	0.126695	40	0.159435	0.019828	40
								60	4.19631	0.407186	40	2.38906	0.180509	40	0.973925	0.125236	40	0.164675	0.020754	40
								63	4.19007	0.404526	40	2.36461	0.178819	40	0.985485	0.126111	40	0.171079	0.021385	40
								66	4.14268	0.397679	40	2.34266	0.17768	40	0.999392	0.126502	40	0.171379	0.021938	40
								69	4.0793	0.390663	40	2.38228	0.179598	40	0.999077	0.127313	40	0.181213	0.023087	40
								72	4.07724	0.387958	40	2.36397	0.178922	40	0.984219	0.125333	40	0.19059	0.023843	40
								75	4.05729	0.3855	40	2.33431	0.178557	40	0.997008	0.124559	40	0.190971	0.024375	40
								78	4.02072	0.37924	40	2.32541	0.177825	40	0.979619	0.122261	40	0.196581	0.025139	40
								81	3.99737	0.371942	40	2.29189	0.175692	40	0.964677	0.122963	40	0.190176	0.026405	40
								84	3.98463	0.370342	40	2.2775	0.175294	40	0.953005	0.125756	40	0.190823	0.028104	40
								87	3.93359	0.363595	40	2.26705	0.1754	40	0.950884	0.124623	40	0.194133	0.029624	40
								90	3.92152	0.36407	40	2.24298	0.173432	40	0.933621	0.120536	40	0.199506	0.03121	40
								93	3.91196	0.363068	40	2.24964	0.173835	40	0.929237	0.118994	40	0.190802	0.032384	40
								96	3.86579	0.361744	40	2.20254	0.171615	40	0.905667	0.117968	40	0.202096	0.033277	40
								99	3.81692	0.35692	40	2.21112	0.173015	40	0.900448	0.116559	40	0.211456	0.033963	40
								102	3.7839	0.35432	40	2.18086	0.174003	40	0.923112	0.117893	40	0.199653	0.033332	40
								105	3.72058	0.348098	40	2.11576	0.17317	40	0.884772	0.117684	40	0.208573	0.033383	40
								108	3.69509	0.346504	40	2.11445	0.174957	40	0.895287	0.122583	40	0.210466	0.034332	40
								111	3.65346	0.341897	40	2.08691	0.173692	40	0.87778	0.120704	40	0.209886	0.035666	40
								114	3.59118	0.3347	40	2.06213	0.172056	40	0.879835	0.120268	40	0.203301	0.036371	40
								117	3.54039	0.329223	40	2.02777	0.170351	40	0.869821	0.119509	40	0.210688	0.036101	40
								120	3.5255	0.327852	40	1.97231	0.167518	40	0.843543	0.117026	40	0.21084	0.035519	40
								123	3.46696	0.322888	40	1.93187	0.165886	40	0.84211	0.116426	40	0.214485	0.034561	40
								126	3.41568	0.315589	40	1.89182	0.164109	40	0.822426	0.113517	40	0.215283	0.034196	40
								129	3.39382	0.312113	40	1.86494	0.162442	40	0.824264	0.115209	40	0.213077	0.03386	40
								132	3.36039	0.30955	40	1.83606	0.161997	40	0.817259	0.118313	40	0.202886	0.033799	40
								135	3.29114	0.30456	40	1.80905	0.160567	40	0.807503	0.12171	40	0.213749	0.033708	40
								138	3.25495	0.302403	40	1.77502	0.15974	40	0.798394	0.119396	40	0.210616	0.034203	40
								141	3.21301	0.296768	40	1.73697	0.158945	40	0.780765	0.118504	40	0.209025	0.034742	40
								144	3.19078	0.294719	40	1.74118	0.1592	40	0.753933	0.116336	40	0.206106	0.03528	40
								147	3.15457	0.301015	40	1.70911	0.156947	40	0.780414	0.11657	40	0.209878	0.034831	40
								150	3.21036	0.314791	40	1.68939	0.154841	40	0.776524	0.11249	40	0.200227	0.03488	40
								153	3.15388	0.308844	40	1.65539	0.153291	40	0.762547	0.110291	40	0.190987	0.035027	40
								156	3.10019	0.303075	40	1.60839	0.151705	40	0.756217	0.110925	40	0.206916	0.035593	40
								159	3.06374	0.296141	40	1.58626	0.151746	40	0.770787	0.115286	40	0.201461	0.036574	40
								162	3.00813	0.289488	40	1.57484	0.15484	40	0.774408	0.117034	40	0.213086	0.036787	40
								165	2.97825	0.28261	40	1.56465	0.15562	40	0.767442	0.115455	40	0.209437	0.036487	40
								168	2.97708	0.279583	40	1.52571	0.15412	40	0.774901	0.113867	40	0.217926	0.035923	40
								171	2.90434	0.27429	40	1.5037	0.152915	40	0.748253	0.110771	40	0.217256	0.035967	40
								174	2.84647	0.269375	40	1.47848	0.150794	40	0.743874	0.10951	40	0.22423	0.035948	40
								177	2.79876	0.266677	40	1.45275	0.149467	40	0.729557	0.10792	40	0.216885	0.036219	40
								180	2.77685	0.262066	40	1.45354	0.147992	40	0.700765	0.10408	40	0.219124	0.036246	40
								183	2.71678	0.256693	40	1.41139	0.146844	40	0.691241	0.104163	40	0.200963	0.035971	40
								186	2.67808	0.252268	40	1.38505	0.145234	40	0.700182	0.106518	40	0.202962	0.035432	40
								189	2.65733	0.250809	40	1.38311	0.144813	40	0.690741	0.107419	40	0.199122	0.034743	40
								192	2.62197	0.248681	40	1.34765	0.143559	40	0.705288	0.108682	40	0.207836	0.034714	40
								195	2.54715	0.246362	40	1.31509	0.141815	40	0.691818	0.105724	40	0.207987	0.034808	40
								198	2.53763	0.245382	40	1.30583	0.140877	40	0.67251	0.103615	40	0.196304	0.034745	40
								201	2.50426	0.244194	40	1.29358	0.139837	40	0.634649	0.098132	40	0.203472	0.034303	40
								204	2.44045	0.241364	40	1.28185	0.138295	40	0.635906	0.098951	40	0.208611	0.034793	40
								207	2.41173	0.240282	40	1.24581	0.137147	40	0.645725	0.101599	40	0.202959	0.034654	40
								210	2.40567	0.237354	40	1.24039	0.136272	40	0.63872	0.102098	40	0.210437	0.034099	40
								213	2.33244	0.235217	40	1.25002	0.135276	40	0.626528	0.100061	40	0.202132	0.033795	40
								216	2.38594	0.236931	40	1.20138	0.133911	40	0.658779	0.102596	40	0.205136	0.034289	40
								219	2.35466	0.234533	40	1.19176	0.133511	40	0.669887	0.103305	40	0.19561	0.03432	40
								222	2.28877	0.231899	40	1.17872	0.133031	40	0.649151	0.101194	40	0.201992	0.033441	40
								225	2.26484	0.228967	40	1.15307	0.131738	40	0.651527	0.101081	40	0.199918	0.033437	40
								228	2.21784	0.22631	40	1.14553	0.130888	40	0.634916	0.09872	40	0.201402	0.034058	40
								231	2.19964	0.225962	40	1.14212	0.128871	40	0.630838	0.09894	40	0.195973	0.034359	40
								234	2.14202	0.225028	40	1.13421	0.128048	40	0.626338	0.096889	40	0.194718	0.034272	40
								237	2.13294	0.225928	40	1.14554	0.128084	40	0.610945	0.094931	40	0.199786	0.034073	40
								240	2.08511	0.2226	40	1.12669	0.127518	40	0.603714	0.093916	40	0.200665	0.033608	40
								243	2.05469	0.220776	40	1.10757	0.127087	40	0.619773	0.095599	40	0.198029	0.032827	40
								246	2.04514	0.21881	40	1.09063	0.12628	40	0.593815	0.092493	40	0.204445	0.033001	40
								249	2.01163	0.21683	40	1.08798	0.124287	40	0.596103	0.092411	40	0.190312	0.03296	40
								252	2.01971	0.21411	40	1.05226	0.123039	40	0.590905	0.092135	40	0.200212	0.033399	40
								255	1.9698	0.211015	40	1.04869	0.122607	40	0.595414	0.094376	40	0.194362	0.033489	40
								258	2.00416	0.211287	40	1.05195	0.123599	40	0.58477	0.092704	40	0.195328	0.033648	40
								261	1.9093	0.20879	40	1.02817	0.123374	40	0.564571	0.088265	40	0.199083	0.033182	40
								264	1.90065	0.207541	40	1.00903	0.121941	40	0.542606	0.083999	40	0.19207	0.033024	40
								267	1.91695	0.205528	40	1.00557	0.12058	40	0.552413	0.084118	40	0.190061	0.032918	40
								270	1.877	0.20354	40	1.00674	0.119846	40	0.550342	0.083689	40	0.178101	0.032686	40
								273	1.91058	0.206436	40	0.983257	0.117885	40	0.551626	0.080863	40	0.189026	0.032425	40
								276	1.90272	0.204044	40	0.962155	0.116888	40	0.55116	0.079817	40	0.192295	0.032381	40
								279	1.86359	0.202047	40	0.977663	0.116151	40	0.545891	0.079576	40	0.189568	0.031932	40
								282	1.84273	0.200018	40	0.973004	0.115058	40	0.556183	0.083132	40	0.188458	0.031552	40
								285	1.81189	0.199312	40	0.94614	0.113712	40	0.543591	0.080757	40	0.182329	0.031097	40
								288	1.78107	0.198133	40	0.942874	0.112613	40	0.532146	0.07819	40	0.183393	0.031446	40
								291	1.75886	0.197411	40	0.937804	0.111615	40	0.522148	0.076288	40	0.183538	0.031316	40
								294	1.76709	0.195679	40	0.920037	0.11049	40	0.513734	0.074791	40	0.197843	0.030733	40
								297	1.71618	0.194026	40	0.947547	0.110313	40	0.529208	0.076361	40	0.192078	0.030579	40
								300	1.70859	0.193031	40	0.909727	0.109335	40	0.523543	0.075095	40	0.180622	0.030427	40

## Sheet: Figure 1d
		Figure 1d
								Max mito-Ca2+ transient					Table Analyzed	mtCa
								(4mt-GCaMP6, △F/F0)
								BBR 0uM	BBR 1uM	BBR 5uM	BBR 10uM		ANOVA summary
								2.49247	0.983928	0.101227	0.673952		F	56.5576
								1.79754	1.49832	1.05709	0.098928		P value	< 0.0001
								2.66016	1.37145	0.93999	0.059192		P value summary	****
								2.70951	1.36672	0.248298	0.144206		Are differences among means statistically significant? (P < 0.05)	Yes
								2.13201	2.5467	1.25424	0.044777		R square	0.520992
								4.14822	2.75196	0.583528	0.064625
								6.17414	4.80137	1.07269	0.056721		Brown-Forsythe test
								3.03263	2.26083	0.969415	0.09677		F (DFn, DFd)	13.54826 (3, 156)
								3.75566	1.40613	0.634528	0.356567		P value	< 0.0001
								1.63078	1.13987	0.598832	0.089184		P value summary	****
								1.50649	2.62297	0.535728	0.483337		Significantly different standard deviations? (P < 0.05)	Yes
								2.21446	1.50233	1.85656	0.124752
								4.04191	1.74481	0.772171	0.280623		Bartlett's test
								6.13427	3.96129	0.609784	0.247073		Bartlett's statistic (corrected)	171.733
								7.35389	1.66647	3.6944	0.080507		P value	< 0.0001
								4.35533	0.94435	0.809393	0.682716		P value summary	****
								3.52092	1.02589	3.43568	0.16994		Significantly different standard deviations? (P < 0.05)	Yes
								2.47408	3.01827	1.9014	0.215698
								2.34286	4.37606	1.61803	0.696935		ANOVA table	SS	DF	MS	F (DFn, DFd)	P value
								2.71933	1.56896	0.306506	0.12653		Treatment (between columns)	390.248	3	130.083	F (3, 156) = 56.55763	P < 0.0001
								1.40007	3.78534	0.567768	0.208332		Residual (within columns)	358.801	156	2.30001
								2.98102	4.92559	1.22486	0.112306		Total	749.049	159
								8.46578	2.13393	0.69637	0.051925
								3.04243	2.26988	0.574032	0.173614		Model comparison	SS	DF	Probability it is correct
								7.85728	2.00182	1.69092	0.570094		Null H. All population means identical	749.049	159	0.00%
								8.57894	1.62169	0.620214	0.307502		Alternative H: Distinct population means	358.801	156	100.00%
								3.70837	1.5644	0.804963	0.099626		Ratio of probabilities			0
								3.06917	2.08816	0.26981	0.05704		Difference in AICc			111.453
								4.62492	2.90305	1.2715	0.059027
								5.61586	1.86112	0.50213	0.183043		Data summary
								2.93379	2.2076	1.10315	1.08721		Number of treatments (columns)	4
								6.50855	4.35571	0.336493	0.139583		Number of values (total)	160
								2.75708	1.5376	0.187529	0.06242
								3.90049	1.9498	0.61221	0.148879		Number of families	1
								7.36546	2.60475	0.231995	0.102598		Number of comparisons per family	3
								10.5115	2.16724	0.336978	0.097028		Alpha	0.05
								13.5111	4.20657	2.14037	0.092036
								2.87352	4.97474	1.95595	0.076361		Dunnett's multiple comparisons test	Mean Diff.	95% CI of diff.	Significant?	Summary	Adjusted P Value	A-?
								3.13481	3.26399	1.39703	0.242253
								2.75733	2.98692	0.451935	0.10106		BBR 0uM vs. BBR 1uM	1.87064	1.066167 to 2.675110	Yes	****	< 0.0001	B	BBR 1uM
													BBR 0uM vs. BBR 5uM	3.32046	2.515990 to 4.124933	Yes	****	< 0.0001	C	BBR 5uM
													BBR 0uM vs. BBR 10uM	4.10073	3.296257 to 4.905201	Yes	****	< 0.0001	D	BBR 10uM
													Test details	Mean 1	Mean 2	Mean Diff.	SE of diff.	n1	n2	q	DF
													BBR 0uM vs. BBR 1uM	4.31985	2.44922	1.87064	0.339117	40	40	5.51621	156
													BBR 0uM vs. BBR 5uM	4.31985	0.999392	3.32046	0.339117	40	40	9.7915	156
													BBR 0uM vs. BBR 10uM	4.31985	0.219124	4.10073	0.339117	40	40	12.0924	156

## Sheet: Figure 1e
		Figure 1e
								mito-Ca2+ transient
								(4mt-GCaMP6, △F/F0)
									BBR 0uM			BBR 1uM			BBR 5uM			BBR 10uM
								Time(s)	Mean	SEM	N	Mean	SEM	N	Mean	SEM	N	Mean	SEM	N
								0	0.01365	0.002885	40	0.000925	0.001042	40	0.018641	0.001635	40	-0.00176	0.002182	40
								3	0.011236	0.001761	40	0.009886	0.001273	40	0.012762	0.001647	40	-0.0406	0.002512	40
								6	0.009959	0.002051	40	-0.00088	0.001107	40	-0.01471	0.002367	40	-0.00265	0.002676	40
								9	-0.00357	0.001333	40	3.14e-05	0.001629	40	-0.0143	0.001494	40	-0.0032	0.003388	40
								12	-0.0091	0.00131	40	-0.02036	0.002363	40	0.00378	0.001651	40	-0.00155	0.002363	40
								15	0.018308	0.002073	40	0.002701	0.001298	40	-0.01724	0.001944	40	0.032154	0.004132	40
								18	-0.00261	0.00159	40	-0.0038	0.001811	40	0.010432	0.001576	40	0.015299	0.001579	40
								21	-0.03787	0.003635	40	0.011487	0.001659	40	0.00063	0.001559	40	0.002295	0.002353	40
								24	-0.01277	0.002934	40	-0.00229	0.001017	40	-0.0461	0.003861	40	0.020348	0.003021	40
								27	-0.01069	0.002957	40	-0.00043	0.001223	40	-0.02082	0.002394	40	0.027203	0.002355	40
								30	-0.01657	0.005086	40	-0.01448	0.003612	40	-0.00925	0.004611	40	0.013108	0.003543	40
								33	2.79096	0.346673	40	0.854957	0.201077	40	-0.00517	0.002282	40	-0.05252	0.005252	40
								36	3.84029	0.25379	40	3.90818	0.206076	40	0.083129	0.042535	40	-0.00888	0.003531	40
								39	3.37664	0.221587	40	3.50145	0.170601	40	1.92999	0.352551	40	0.187807	0.124213	40
								42	2.97423	0.192865	40	3.00169	0.153542	40	3.8522	0.248371	40	1.92708	0.403217	40
								45	2.61459	0.167735	40	2.5505	0.141258	40	3.65415	0.202933	40	3.90474	0.335133	40
								48	2.29254	0.147423	40	2.11668	0.128998	40	3.0339	0.169353	40	3.94131	0.290709	40
								51	1.90428	0.129057	40	1.73926	0.11774	40	2.61881	0.177526	40	3.17036	0.2225	40
								54	1.56823	0.114893	40	1.42827	0.105995	40	2.40888	0.179749	40	2.6769	0.171078	40
								57	1.33258	0.103614	40	1.32665	0.099242	40	2.48902	0.176797	40	2.5416	0.195131	40
								60	1.18995	0.100652	40	1.43651	0.107059	40	2.27329	0.142317	40	2.34908	0.199026	40
								63	1.26811	0.110121	40	1.55471	0.114559	40	1.95153	0.10812	40	2.13509	0.179076	40
								66	1.31578	0.118765	40	1.59927	0.125011	40	1.71524	0.132145	40	2.11866	0.18413	40
								69	1.33796	0.120527	40	1.46006	0.144863	40	1.50943	0.135485	40	1.95678	0.190972	40
								72	1.34901	0.142031	40	1.26209	0.129195	40	1.4901	0.136576	40	1.95504	0.220157	40
								75	1.28427	0.14553	40	1.30568	0.130826	40	1.52182	0.161428	40	1.90674	0.224426	40
								78	1.24516	0.139394	40	1.24835	0.132188	40	1.47623	0.176742	40	1.70894	0.197961	40
								81	1.25363	0.129607	40	1.20896	0.147076	40	1.44402	0.172499	40	1.50923	0.183869	40
								84	1.2672	0.1421	40	1.06298	0.146357	40	1.39346	0.202524	40	1.29079	0.164275	40
								87	1.27475	0.161272	40	1.0331	0.129941	40	1.33941	0.175105	40	1.40369	0.199241	40
								90	1.11067	0.158684	40	1.11096	0.173982	40	1.12758	0.166366	40	1.30161	0.209685	40
								93	1.02011	0.129328	40	1.0066	0.154496	40	1.00494	0.17293	40	1.107	0.224163	40
								96	0.864133	0.127268	40	0.826636	0.12334	40	0.983956	0.163637	40	1.24447	0.257063	40
								99	0.849678	0.113031	40	0.671749	0.104762	40	1.13086	0.20722	40	1.09295	0.206351	40
								102	0.821905	0.132989	40	0.51504	0.077353	40	1.11493	0.187268	40	1.1095	0.224732	40
								105	0.956162	0.191829	40	0.51811	0.10948	40	1.22512	0.210467	40	0.876232	0.207042	40
								108	0.92336	0.186337	40	0.524963	0.114934	40	1.1374	0.19146	40	0.919271	0.211662	40
								111	0.755809	0.141987	40	0.501026	0.114858	40	1.34586	0.212222	40	0.768067	0.171009	40
								114	0.864454	0.176711	40	0.457034	0.116944	40	1.14555	0.181521	40	0.569348	0.147965	40
								117	0.564013	0.115188	40	0.344805	0.082404	40	0.90289	0.151815	40	0.184581	0.123513	40
								120	0.342083	0.064972	40	0.267093	0.067376	40	0.699625	0.129426	40	0.346792	0.100071	40
								123	0.553403	0.119976	40	0.193262	0.056546	40	0.841806	0.210293	40	0.674966	0.157152	40
								126	0.688466	0.14148	40	0.117058	0.055793	40	0.99677	0.198443	40	1.00236	0.255458	40
								129	0.699192	0.150775	40	0.115219	0.042081	40	1.28382	0.220545	40	0.970946	0.26009	40
								132	0.495959	0.106508	40	0.122996	0.06387	40	1.15033	0.213466	40	0.795507	0.188968	40
								135	0.339219	0.08513	40	0.112741	0.046989	40	0.946346	0.194664	40	0.924625	0.212123	40
								138	0.312571	0.092741	40	0.094242	0.030477	40	0.668077	0.148571	40	1.00229	0.208635	40
								141	0.363397	0.109468	40	0.151975	0.092526	40	0.663796	0.1493	40	0.799709	0.190845	40
								144	0.496642	0.140898	40	0.168131	0.079824	40	1.02147	0.18926	40	0.651566	0.153453	40
								147	0.415881	0.125542	40	0.160137	0.089061	40	1.31093	0.217062	40	0.673548	0.169946	40
								150	0.476499	0.173526	40	0.109255	0.067886	40	1.1776	0.208702	40	0.503001	0.115347	40
								153	0.43055	0.153843	40	0.083517	0.04538	40	0.946985	0.179551	40	0.503424	0.097247	40
								156	0.322061	0.116494	40	0.05991	0.041691	40	1.05062	0.187253	40	0.600576	0.194738	40
								159	0.305126	0.111138	40	0.237154	0.102974	40	1.05668	0.185194	40	0.711479	0.196066	40
								162	0.370465	0.102704	40	0.258684	0.120873	40	0.987332	0.177407	40	0.503335	0.131801	40
								165	0.568455	0.138471	40	0.158937	0.074532	40	1.22246	0.204259	40	0.547197	0.19439	40
								168	0.364844	0.105866	40	0.061617	0.037124	40	1.2527	0.182789	40	0.779124	0.24575	40
								171	0.284853	0.111691	40	0.063889	0.046414	40	0.860543	0.160313	40	0.827764	0.213228	40
								174	0.252903	0.090862	40	0.08817	0.044824	40	0.73312	0.147563	40	0.60636	0.180358	40
								177	0.159821	0.065845	40	0.114718	0.072777	40	0.727804	0.160515	40	0.272498	0.13356	40
								180	0.252508	0.101443	40	0.097154	0.062511	40	0.730437	0.163192	40	0.505875	0.169623	40
								183	0.29554	0.120713	40	0.052682	0.045394	40	0.882653	0.185143	40	0.431063	0.185457	40
								186	0.16777	0.08235	40	0.091594	0.069687	40	0.932312	0.173693	40	0.400735	0.162523	40
								189	0.191234	0.086394	40	0.160222	0.085138	40	1.08603	0.194423	40	0.567386	0.170019	40
								192	0.206992	0.09973	40	0.158082	0.078939	40	0.881195	0.163008	40	0.793863	0.184894	40
								195	0.23535	0.11343	40	0.137824	0.070247	40	0.559179	0.121552	40	0.561328	0.13544	40
								198	0.204309	0.099462	40	0.113149	0.059238	40	0.423876	0.091282	40	0.311674	0.072698	40
								201	0.112075	0.062244	40	0.137459	0.085501	40	0.287682	0.122684	40	0.66707	0.224502	40
								204	0.336508	0.158264	40	0.142225	0.069122	40	0.528895	0.188296	40	0.590629	0.208695	40
								207	0.36507	0.153356	40	0.172023	0.085294	40	0.560495	0.167193	40	0.290298	0.164045	40
								210	0.265212	0.106286	40	0.199765	0.088177	40	0.53619	0.139557	40	0.520676	0.180648	40
								213	0.282998	0.096111	40	0.251383	0.093537	40	0.876599	0.169427	40	0.478377	0.154731	40
								216	0.185268	0.08813	40	0.227658	0.078885	40	1.36272	0.212705	40	0.331404	0.102269	40
								219	0.037134	0.044	40	0.296286	0.111128	40	1.09309	0.197537	40	0.280799	0.106018	40
								222	0.01594	0.063231	40	0.2422	0.087788	40	0.736356	0.159363	40	0.360247	0.131245	40
								225	0.033269	0.079424	40	0.188758	0.080917	40	0.670025	0.149329	40	0.332066	0.113987	40
								228	0.032672	0.084418	40	0.274805	0.115628	40	0.658323	0.148601	40	0.324098	0.111136	40
								231	0.031769	0.07101	40	0.215221	0.087926	40	0.645637	0.142365	40	0.325375	0.111114	40
								234	0.060326	0.081231	40	0.282317	0.112815	40	0.586459	0.137589	40	0.600951	0.21161	40
								237	0.047335	0.061789	40	0.284449	0.111656	40	0.809448	0.175095	40	0.378912	0.170392	40
								240	0.029182	0.071167	40	0.28198	0.11506	40	0.903266	0.17329	40	0.247683	0.115393	40
								243	-0.0041	0.05976	40	0.172144	0.07798	40	0.882286	0.14451	40	0.410944	0.156023	40
								246	0.017714	0.050154	40	0.133251	0.074969	40	0.773111	0.145642	40	0.492232	0.199202	40
								249	0.230646	0.112019	40	0.111745	0.070296	40	0.711198	0.166724	40	0.433922	0.19139	40
								252	0.312499	0.124344	40	0.104677	0.065887	40	0.698335	0.169969	40	0.32592	0.155489	40
								255	0.240927	0.112613	40	0.11042	0.056297	40	0.441333	0.126159	40	0.331758	0.141227	40
								258	0.180408	0.079734	40	0.143515	0.076181	40	0.398651	0.080966	40	0.41038	0.149899	40
								261	0.143921	0.096991	40	0.065615	0.047556	40	0.438183	0.094181	40	0.508494	0.149985	40
								264	0.232873	0.143901	40	0.036852	0.036693	40	0.494541	0.120281	40	0.392212	0.159996	40
								267	0.252838	0.125202	40	0.071384	0.05978	40	0.633006	0.163899	40	0.111407	0.091346	40
								270	0.137183	0.0846	40	0.133013	0.075639	40	0.89405	0.198286	40	0.241208	0.094962	40
								273	0.226579	0.105592	40	0.095211	0.063183	40	0.772703	0.166238	40	0.264238	0.126413	40
								276	0.272211	0.108175	40	0.044833	0.048619	40	0.646245	0.133071	40	0.307124	0.116488	40
								279	0.180478	0.084135	40	0.138506	0.067974	40	0.688746	0.146645	40	0.304651	0.132642	40
								282	0.045642	0.052169	40	0.156827	0.070231	40	0.768936	0.164165	40	0.284437	0.101056	40
								285	0.049493	0.073435	40	0.239324	0.101992	40	0.659893	0.158847	40	0.106157	0.039941	40
								288	0.016826	0.053715	40	0.209386	0.082535	40	0.48725	0.132864	40	0.248756	0.110824	40
								291	-0.00268	0.07259	40	0.197813	0.071802	40	0.386814	0.114281	40	0.360695	0.127975	40
								294	-0.03817	0.046766	40	0.13363	0.0658	40	0.463302	0.122516	40	0.664142	0.222735	40
								297	-0.0422	0.043751	40	0.054285	0.043518	40	0.521631	0.137954	40	0.530711	0.229921	40
								300	-0.02073	0.041153	40	0.044466	0.040309	40	0.572367	0.158128	40	0.369319	0.168308	40

## Sheet: Figure 1f
		Figure 1f											Table Analyzed	cytoCa
								Max mito-Ca2+ transient					ANOVA summary
								(4mt-GCaMP6, △F/F0)					F	0.0342636
								BBR 0uM	BBR 1uM	BBR 5uM	BBR 10uM		P value	0.9915
								4.18604	3.695	2.41767	2.37523		P value summary	ns
								2.96744	4.82749	4.91207	1.0605		Are differences among means statistically significant? (P < 0.05)	No
								4.20894	4.24376	4.26464	3.31177		R square	0.000658481
								3.02051	2.53517	3.03661	4.34612
								3.16743	6.01849	4.23113	3.36603		Brown-Forsythe test
								2.76674	5.7891	3.4429	4.54021		F (DFn, DFd)	1.247890 (3, 156)
								1.79525	4.32137	3.84461	2.67279		P value	0.2944
								3.07639	5.31759	4.94776	8.01168		P value summary	ns
								3.07886	3.19927	5.02423	5.32248		Significantly different standard deviations? (P < 0.05)	No
								2.88194	3.42229	3.86501	5.13311
								1.40947	3.24499	3.69723	6.23288		Bartlett's test
								3.7307	1.31031	4.81697	1.6902		Bartlett's statistic (corrected)	4.51898
								4.96259	5.11346	4.53501	2.60916		P value	0.2106
								3.91899	5.14987	3.23068	5.64769		P value summary	ns
								8.13529	3.46658	2.98163	6.08927		Significantly different standard deviations? (P < 0.05)	No
								5.33817	3.93655	5.39216	5.41253
								2.6028	4.45968	7.56124	6.35899		ANOVA table	SS	DF	MS	F (DFn, DFd)	P value
								4.20621	4.47801	3.73852	3.40938		Treatment (between columns)	0.259132	3	0.0863773	F (3, 156) = 0.03426356	P = 0.9915
								2.89782	1.213	3.48336	4.17325		Residual (within columns)	393.271	156	2.52096
								3.74694	1.70561	2.22472	5.52299		Total	393.53	159
								3.18213	2.28398	3.36318	4.2173
								4.45781	2.96182	3.87418	4.84097		Model comparison	SS	DF	Probability it is correct
								3.96389	3.54054	0.017292	1.06258		Null H. All population means identical	393.53	159	95.71%
								3.22027	3.90411	3.08907	2.9837		Alternative H: Distinct population means	393.271	156	4.29%
								3.66867	2.14654	5.58833	6.30143		Ratio of probabilities			22.2845
								4.60317	4.76096	6.10347	4.13261		Difference in AICc			-6.20779
								2.37583	1.74719	6.05603	3.58172
								2.01991	3.2062	5.73617	3.67891		Data summary
								4.1776	5.33568	3.91024	3.3179		Number of treatments (columns)	4
								9.31945	3.42533	2.93489	2.25623		Number of values (total)	160
								4.24104	3.78523	4.0808	4.38291
								4.23734	4.67771	3.2872	5.65955		Number of families	1
								5.88936	2.84693	1.16946	1.2155		Number of comparisons per family	3
								5.3342	4.68244	3.45191	3.9971		Alpha	0.05
								1.57853	6.10371	5.16696	2.99492
								5.09517	4.70799	0	3.3967		Dunnett's multiple comparisons test	Mean Diff.	95% CI of diff.	Significant?	Summary	Adjusted P Value	A-?
								2.30443	5.44175	5.71746	7.84984
								3.06899	5.62932	3.78654	1.53599		BBR 0uM vs. BBR 1uM	-0.0678903	-0.9101186 to 0.7743381	No	ns	0.9951	B	BBR 1uM
								6.12963	4.65313	3.82887	2.85751		BBR 0uM vs. BBR 5uM	-0.0167457	-0.8589741 to 0.8254827	No	ns	> 0.9999	C	BBR 5uM
								2.64556	3.03899	1.47115	0.102985		BBR 0uM vs. BBR 10uM	-0.101027	-0.9432555 to 0.7412012	No	ns	0.9844	D	BBR 10uM
													Test details	Mean 1	Mean 2	Mean Diff.	SE of diff.	n1	n2	q	DF
													BBR 0uM vs. BBR 1uM	3.84029	3.90818	-0.0678903	0.355033	40	40	0.191223	156
													BBR 0uM vs. BBR 5uM	3.84029	3.85703	-0.0167457	0.355033	40	40	0.0471666	156
													BBR 0uM vs. BBR 10uM	3.84029	3.94131	-0.101027	0.355033	40	40	0.284557	156

## Sheet: Figure 1g
		Figure 1g
									Berberine (μM)
									0			0.1			0.25			0.5			1			2.5			5			10			25			50			100
								Time(s)	Mean	SEM	N	Mean	SEM	N	Mean	SEM	N	Mean	SEM	N	Mean	SEM	N	Mean	SEM	N	Mean	SEM	N	Mean	SEM	N	Mean	SEM	N	Mean	SEM	N	Mean	SEM	N
								0	0.018503	0.011885	25	0.018586	0.003498	25	0.007628	0.005691	25	0.004721	0.001091	25	-0.01684	0.003544	25	-0.00167	0.001518	25	-0.02109	0.002239	25	4.01e-05	0.000877	25	-0.02374	0.002566	25	-0.02003	0.002053	25	-0.0189	0.0016	25
								3	0.005482	0.011734	25	0.0131	0.002495	25	0.014378	0.003616	25	0.002815	0.001281	25	0.001486	0.003016	25	0.000283	0.001205	25	-0.01713	0.002829	25	-0.00051	0.001095	25	-0.01757	0.001824	25	-0.01228	0.001605	25	-0.01178	0.001176	25
								6	-0.00776	0.010257	25	-0.00467	0.002537	25	-0.00337	0.002047	25	-0.00567	0.001336	25	-0.00401	0.00212	25	-0.00754	0.001559	25	0.003748	0.001584	25	-0.00357	0.000794	25	-0.00831	0.001105	25	-0.01028	0.001036	25	-0.0066	0.000714	25
								9	-0.01266	0.010326	25	0.011034	0.003102	25	-0.00528	0.001117	25	-0.00484	0.001176	25	0.004467	0.002425	25	0.007836	0.001484	25	0.000266	0.001156	25	0.001832	0.00094	25	-0.00034	0.000757	25	-0.00392	0.000771	25	-0.00142	0.000393	25
								12	-0.02152	0.011371	25	-0.0097	0.001907	25	-0.00309	0.001407	25	-0.00019	0.001416	25	0.010068	0.002976	25	0.012289	0.002132	25	0.010857	0.001779	25	-0.00037	0.00089	25	-0.00012	0.000811	25	0.00171	0.000637	25	0.003951	0.000352	25
								15	-0.01241	0.006093	25	-0.00754	0.001681	25	0.003072	0.002773	25	0.00368	0.001298	25	0.015745	0.002266	25	-0.00564	0.00183	25	0.005389	0.000922	25	0.002566	0.000943	25	0.007866	0.001381	25	0.010382	0.001055	25	0.00595	0.0009	25
								18	0.001542	0.026043	25	-0.00617	0.002752	25	-0.00066	0.00377	25	0.002547	0.001648	25	-0.00685	0.00204	25	-0.00518	0.00164	25	0.006061	0.001952	25	-0.00341	0.001458	25	0.018703	0.001855	25	0.014087	0.001632	25	0.012699	0.001085	25
								21	0.028834	0.033959	25	-0.01464	0.003936	25	-0.01268	0.003833	25	-0.00307	0.001558	25	-0.00407	0.002914	25	-0.00037	0.002228	25	0.011902	0.002262	25	0.003429	0.001216	25	0.023525	0.002674	25	0.020332	0.001907	25	0.016103	0.001637	25
								24	0.006724	0.031739	25	-0.019	0.00348	25	-0.01204	0.004758	25	-0.00573	0.001405	25	-0.00154	0.002672	25	-0.0098	0.001366	25	0.008046	0.001682	25	0.000315	0.001234	25	0.026787	0.002952	25	0.028617	0.00254	25	0.01885	0.002035	25
								27	0.002882	0.029299	25	-0.01838	0.004533	25	-0.01968	0.005226	25	0.006714	0.001681	25	-0.00828	0.002442	25	0.002371	0.001581	25	0.010179	0.002095	25	0.00783	0.001554	25	0.032234	0.004259	25	0.031014	0.003272	25	0.023903	0.002524	25
								30	0.002626	0.027953	25	-0.01853	0.005276	25	-0.02108	0.005856	25	-0.00025	0.001977	25	0.003479	0.002713	25	0.020323	0.002409	25	0.003594	0.002522	25	0.010623	0.002153	25	0.044528	0.004664	25	0.037998	0.003714	25	0.0242	0.003098	25
								33	1.83446	0.244826	25	0.110191	0.014952	25	0.078588	0.008629	25	2.50523	0.226885	25	0.703686	0.146515	25	0.64149	0.073813	25	0.834662	0.081796	25	0.429511	0.08495	25	0.115696	0.045852	25	0.108928	0.018239	25	0.104925	0.010909	25
								36	3.93918	0.25328	25	3.9732	0.131208	25	3.75213	0.250859	25	3.36884	0.153226	25	2.67801	0.205946	25	1.69953	0.197686	25	1.01034	0.090642	25	0.805388	0.190899	25	0.220127	0.064712	25	0.183528	0.028381	25	0.100249	0.012382	25
								39	3.95931	0.238668	25	3.92634	0.119655	25	4.01116	0.203009	25	3.40462	0.127069	25	2.57634	0.201618	25	1.67904	0.196244	25	0.94016	0.08816	25	0.773626	0.185768	25	0.241318	0.072171	25	0.231312	0.033497	25	0.097872	0.015266	25
								42	3.80625	0.230273	25	3.75164	0.114308	25	3.87276	0.199439	25	3.331	0.129092	25	2.48103	0.193349	25	1.6386	0.188574	25	0.905847	0.085574	25	0.784315	0.185371	25	0.24691	0.0708	25	0.240746	0.033849	25	0.107282	0.021646	25
								45	3.6924	0.224406	25	3.62637	0.111017	25	3.73432	0.195159	25	3.26901	0.12848	25	2.41267	0.188348	25	1.61006	0.18243	25	0.879182	0.083722	25	0.799619	0.181316	25	0.25122	0.068852	25	0.243935	0.033916	25	0.110273	0.025349	25
								48	3.64275	0.222666	25	3.53724	0.10859	25	3.6525	0.191222	25	3.2394	0.128063	25	2.34284	0.18508	25	1.59696	0.178594	25	0.880749	0.081731	25	0.735024	0.173133	25	0.248495	0.068564	25	0.254496	0.034584	25	0.113687	0.026338	25
								51	3.55594	0.21623	25	3.4677	0.107583	25	3.59864	0.188558	25	3.19186	0.128256	25	2.35998	0.182312	25	1.59861	0.175561	25	0.862853	0.080381	25	0.70614	0.173447	25	0.252642	0.067541	25	0.26737	0.034314	25	0.111033	0.027019	25
								54	3.54789	0.21726	25	3.44268	0.106104	25	3.55118	0.18654	25	3.16105	0.128439	25	2.33044	0.18253	25	1.58047	0.174308	25	0.852796	0.079953	25	0.6845	0.172028	25	0.250021	0.066964	25	0.266993	0.034869	25	0.106938	0.027353	25
								57	3.51716	0.215034	25	3.41244	0.106173	25	3.52989	0.184966	25	3.1388	0.12712	25	2.25478	0.182068	25	1.57971	0.172914	25	0.882085	0.08053	25	0.675682	0.170719	25	0.240381	0.066831	25	0.266886	0.035416	25	0.105479	0.027549	25
								60	3.49221	0.216119	25	3.37763	0.10525	25	3.50552	0.184215	25	3.13338	0.127258	25	2.24716	0.180546	25	1.5565	0.172498	25	0.842161	0.079063	25	0.678736	0.169185	25	0.249278	0.066822	25	0.273423	0.035971	25	0.108139	0.026498	25
								63	3.46357	0.212404	25	3.36405	0.104957	25	3.48046	0.183618	25	3.1148	0.126062	25	2.24303	0.177711	25	1.53946	0.172284	25	0.83487	0.078846	25	0.658201	0.168718	25	0.242326	0.066429	25	0.273845	0.036355	25	0.116908	0.02614	25
								66	3.46532	0.215031	25	3.32907	0.104197	25	3.48422	0.182354	25	3.10617	0.125965	25	2.26886	0.177816	25	1.50923	0.172024	25	0.833081	0.078135	25	0.662907	0.167985	25	0.227021	0.066738	25	0.268009	0.036821	25	0.11942	0.026589	25
								69	3.4189	0.209269	25	3.3203	0.103799	25	3.45939	0.181987	25	3.09185	0.124561	25	2.24513	0.177298	25	1.48982	0.172326	25	0.818005	0.079338	25	0.666283	0.167054	25	0.22285	0.066628	25	0.271327	0.03701	25	0.118943	0.026233	25
								72	3.41925	0.210444	25	3.33605	0.103433	25	3.44369	0.182569	25	3.07176	0.123938	25	2.27026	0.176878	25	1.49903	0.171584	25	0.823158	0.077535	25	0.635198	0.167393	25	0.221868	0.066888	25	0.271655	0.03755	25	0.116824	0.026225	25
								75	3.41314	0.208721	25	3.28979	0.102507	25	3.4235	0.180943	25	3.06679	0.123483	25	2.23728	0.177335	25	1.48507	0.17019	25	0.785205	0.078371	25	0.652947	0.166106	25	0.216607	0.066977	25	0.272013	0.038019	25	0.110909	0.026416	25
								78	3.37291	0.20642	25	3.26204	0.101662	25	3.43642	0.179888	25	3.05611	0.123016	25	2.23427	0.176245	25	1.47103	0.169843	25	0.84125	0.077717	25	0.652053	0.165621	25	0.217436	0.067359	25	0.271921	0.038046	25	0.113166	0.026471	25
								81	3.37909	0.210183	25	3.2768	0.101785	25	3.40649	0.181276	25	3.016	0.123178	25	2.21833	0.176295	25	1.4796	0.168891	25	0.826173	0.076996	25	0.639877	0.16537	25	0.201044	0.067129	25	0.270011	0.038361	25	0.111227	0.026437	25
								84	3.36436	0.205264	25	3.27834	0.101872	25	3.40207	0.180526	25	3.00717	0.121105	25	2.20862	0.174846	25	1.47304	0.166849	25	0.818422	0.076999	25	0.630951	0.165674	25	0.193317	0.067581	25	0.27144	0.038724	25	0.103453	0.026613	25
								87	3.36662	0.206496	25	3.24094	0.102001	25	3.39292	0.179857	25	3.02244	0.119779	25	2.23027	0.174091	25	1.44255	0.166804	25	0.800841	0.077755	25	0.635257	0.165218	25	0.196771	0.06773	25	0.273576	0.038852	25	0.102019	0.026748	25
								90	3.37379	0.209007	25	3.23817	0.101286	25	3.36464	0.179364	25	2.99535	0.11972	25	2.2077	0.174358	25	1.46459	0.165337	25	0.827507	0.076789	25	0.623405	0.164476	25	0.172481	0.067828	25	0.269332	0.039147	25	0.096458	0.026819	25
								93	3.34878	0.205681	25	3.21578	0.100543	25	3.36664	0.179369	25	2.98065	0.118563	25	2.19315	0.174338	25	1.44644	0.165888	25	0.800813	0.07676	25	0.639403	0.164327	25	0.176256	0.067753	25	0.268324	0.039293	25	0.091461	0.027179	25
								96	3.31674	0.202139	25	3.21592	0.100472	25	3.35131	0.178629	25	2.98023	0.118427	25	2.20404	0.172868	25	1.44105	0.164534	25	0.794286	0.077961	25	0.619894	0.16442	25	0.168647	0.068166	25	0.266062	0.039585	25	0.084447	0.027276	25
								99	3.32486	0.206121	25	3.21713	0.100839	25	3.34788	0.178233	25	2.96684	0.1177	25	2.17519	0.173813	25	1.45367	0.162664	25	0.785037	0.077353	25	0.602006	0.164021	25	0.165111	0.06803	25	0.265113	0.039816	25	0.085025	0.026951	25
								102	3.31355	0.20399	25	3.18803	0.099957	25	3.3554	0.178167	25	2.94417	0.115637	25	2.17302	0.172874	25	1.43558	0.16427	25	0.791585	0.076804	25	0.605712	0.163318	25	0.157962	0.068385	25	0.260366	0.04025	25	0.084832	0.026881	25
								105	3.28474	0.200817	25	3.18761	0.099847	25	3.32575	0.177631	25	2.92835	0.116243	25	2.19101	0.171289	25	1.4144	0.162352	25	0.778405	0.077047	25	0.613723	0.164421	25	0.146682	0.068047	25	0.261612	0.04044	25	0.078838	0.02706	25
								108	3.29005	0.201503	25	3.1677	0.099591	25	3.31466	0.177474	25	2.91654	0.115388	25	2.15312	0.172269	25	1.40646	0.161412	25	0.765837	0.076383	25	0.606458	0.16225	25	0.140981	0.068457	25	0.264056	0.040887	25	0.074563	0.027005	25
								111	3.269	0.201602	25	3.1757	0.0999	25	3.31142	0.177573	25	2.89779	0.114841	25	2.14928	0.170308	25	1.38849	0.161476	25	0.784834	0.075866	25	0.581513	0.16218	25	0.138603	0.068451	25	0.257417	0.04057	25	0.070811	0.027165	25
								114	3.25747	0.198835	25	3.1684	0.099783	25	3.29513	0.177947	25	2.87769	0.113939	25	2.12729	0.171154	25	1.37519	0.160274	25	0.764086	0.075555	25	0.581394	0.162534	25	0.127788	0.068328	25	0.258733	0.041267	25	0.064802	0.027377	25
								117	3.24881	0.200156	25	3.1509	0.099704	25	3.30245	0.176219	25	2.86768	0.113511	25	2.15157	0.169653	25	1.38333	0.159167	25	0.763798	0.076181	25	0.5846	0.161685	25	0.122143	0.068422	25	0.258585	0.041278	25	0.061165	0.027593	25
								120	3.25604	0.20055	25	3.13664	0.099665	25	3.2742	0.177779	25	2.83705	0.112646	25	2.12992	0.166672	25	1.34631	0.158862	25	0.756127	0.07495	25	0.568884	0.161594	25	0.1148	0.068391	25	0.252672	0.04193	25	0.057898	0.027856	25
								123	3.23493	0.197658	25	3.14464	0.099724	25	3.27224	0.176788	25	2.79779	0.112156	25	2.09411	0.168702	25	1.35087	0.15763	25	0.791568	0.075342	25	0.571963	0.161141	25	0.109269	0.068483	25	0.247433	0.041791	25	0.051834	0.027954	25
								126	3.25401	0.200407	25	3.09973	0.100934	25	3.2641	0.177102	25	2.80659	0.112662	25	2.1019	0.166741	25	1.32283	0.157069	25	0.758011	0.075498	25	0.569046	0.160947	25	0.102336	0.068652	25	0.248485	0.042173	25	0.048116	0.028155	25
								129	3.22596	0.19747	25	3.10209	0.100774	25	3.24287	0.176436	25	2.77809	0.112957	25	2.08233	0.166742	25	1.31704	0.156159	25	0.736939	0.075372	25	0.55664	0.160709	25	0.099749	0.069219	25	0.242879	0.042385	25	0.044183	0.0286	25
								132	3.1995	0.193953	25	3.08852	0.101177	25	3.24148	0.176183	25	2.71532	0.114033	25	2.08258	0.16478	25	1.3102	0.15512	25	0.774679	0.075546	25	0.563076	0.160182	25	0.099686	0.069044	25	0.237127	0.042273	25	0.041976	0.028448	25
								135	3.21954	0.196284	25	3.07554	0.10054	25	3.26012	0.175716	25	2.79297	0.110968	25	2.04407	0.163837	25	1.29396	0.154087	25	0.718007	0.07497	25	0.553639	0.159324	25	0.1023	0.069155	25	0.23608	0.042683	25	0.039386	0.028677	25
								138	3.17348	0.192721	25	3.0527	0.10368	25	3.24222	0.176456	25	2.73595	0.114034	25	2.02755	0.163539	25	1.29243	0.152464	25	0.736048	0.07527	25	0.55403	0.158938	25	0.090669	0.068161	25	0.227791	0.042553	25	0.037685	0.028879	25
								141	3.15626	0.188981	25	3.05576	0.102936	25	3.21071	0.176592	25	2.7181	0.114565	25	2.02344	0.161359	25	1.28389	0.151325	25	0.731243	0.074985	25	0.544134	0.15817	25	0.091723	0.067275	25	0.226726	0.042809	25	0.034412	0.028822	25
								144	3.16977	0.18922	25	3.01885	0.10273	25	3.21459	0.176728	25	2.68608	0.11417	25	1.99885	0.162551	25	1.25431	0.15081	25	0.707788	0.074423	25	0.560195	0.157482	25	0.079232	0.067466	25	0.222977	0.043227	25	0.030879	0.029038	25
								147	3.15351	0.191777	25	3.01849	0.105178	25	3.21136	0.176113	25	2.67017	0.115326	25	2.00585	0.160762	25	1.23541	0.149759	25	0.717104	0.074296	25	0.539103	0.157206	25	0.061645	0.068132	25	0.222284	0.043311	25	0.025254	0.029224	25
								150	3.14976	0.189968	25	3.01523	0.106626	25	3.2036	0.177205	25	2.6414	0.115578	25	1.99238	0.160455	25	1.24295	0.148296	25	0.727427	0.075158	25	0.52181	0.156785	25	0.058663	0.068413	25	0.21806	0.043326	25	0.022792	0.029187	25
								153	3.1271	0.188209	25	3.00267	0.105257	25	3.1897	0.178692	25	2.63237	0.116466	25	1.96181	0.159827	25	1.22321	0.146731	25	0.695462	0.074762	25	0.525342	0.15645	25	0.05683	0.068346	25	0.215764	0.043652	25	0.018519	0.029187	25
								156	3.12273	0.185114	25	3.00372	0.107815	25	3.17132	0.177934	25	2.60984	0.116019	25	1.94331	0.159022	25	1.22943	0.144143	25	0.705333	0.074407	25	0.53845	0.155396	25	0.043395	0.068368	25	0.211522	0.043998	25	0.015128	0.029312	25
								159	3.10968	0.187902	25	2.97112	0.110048	25	3.16751	0.17764	25	2.59895	0.118194	25	1.91773	0.159625	25	1.31202	0.149306	25	0.693181	0.074652	25	0.516208	0.155134	25	0.041825	0.068286	25	0.210434	0.043831	25	0.012331	0.029356	25
								162	3.09077	0.184257	25	2.95437	0.11251	25	3.16879	0.177183	25	2.56238	0.118641	25	1.89822	0.159261	25	1.36411	0.162332	25	0.687362	0.074655	25	0.516322	0.154738	25	0.039192	0.068224	25	0.203433	0.043986	25	0.007383	0.029468	25
								165	3.08245	0.183973	25	2.94703	0.113749	25	3.14296	0.178199	25	2.55229	0.12024	25	1.88725	0.160243	25	1.35485	0.169364	25	0.71236	0.074704	25	0.499168	0.154109	25	0.036288	0.068342	25	0.203752	0.044136	25	0.005265	0.029597	25
								168	3.06097	0.181556	25	2.91981	0.1166	25	3.12896	0.179289	25	2.53056	0.121055	25	1.88082	0.156367	25	1.34732	0.166072	25	0.676614	0.075191	25	0.501878	0.153082	25	0.018537	0.068597	25	0.196775	0.044012	25	0.001899	0.029627	25
								171	3.03167	0.177985	25	2.91655	0.116397	25	3.11421	0.180095	25	2.50929	0.121515	25	1.88052	0.154908	25	1.33761	0.164795	25	0.648714	0.075497	25	0.489414	0.153027	25	0.014736	0.068391	25	0.193489	0.044318	25	-0.00263	0.029787	25
								174	3.01972	0.177551	25	2.89756	0.119042	25	3.10972	0.179539	25	2.47662	0.122973	25	1.84979	0.157023	25	1.30695	0.163415	25	0.685835	0.074648	25	0.486242	0.152505	25	0.005451	0.068404	25	0.192671	0.044495	25	-0.00428	0.029804	25
								177	3.02329	0.179993	25	2.87468	0.12046	25	3.11837	0.179935	25	2.46751	0.123516	25	1.85193	0.157142	25	1.27821	0.161196	25	0.673866	0.075524	25	0.487119	0.151743	25	0.008789	0.06848	25	0.187098	0.044732	25	-0.00888	0.029964	25
								180	2.98959	0.179167	25	2.89812	0.122151	25	3.09839	0.180796	25	2.43759	0.12535	25	1.81396	0.158036	25	1.28959	0.160184	25	0.661613	0.075606	25	0.481011	0.150956	25	-0.00635	0.06848	25	0.182512	0.044579	25	-0.00909	0.029945	25

## Sheet: Figure 1h
		Figure 1h
								inhibition(%)
								Berberine (μM)	Mean	SEM	N
								0.1	0	3.0475	25
								0.25	-2.16023	5.17044	25
								0.5	13.2878	3.23632	25
								1	31.7938	5.24524	25
								2.5	56.7145	5.03487	25
								5	74.2676	2.30856	25
								10	79.4875	4.86201	25
								25	93.5654	1.7202	25
								50	93.0254	0.925926	25
								100	96.9585	0.677196	25

## Sheet: Figure 2
		Figure 2c											Figure 2g
								Distance	Berberine	MTR
								0	0.008736	0.054236
								0.1081	0.038981	0.049428
								0.2163	0.081249	0.037157
								0.3244	0.12408	0.034163
								0.4325	0.146244	0.029951
								0.5407	0.154676	0.01628
								0.6488	0.158693	0.003784
								0.7569	0.148666	0
								0.8651	0.144267	0.015064
								0.9732	0.172138	0.058401			NanoTemper Technologies	NanoTemper Technologies
								1.0813	0.246098	0.15535			MO.Affinity Analysis v2.3	MO.Affinity Analysis v2.3
								1.1895	0.349331	0.303585
								1.2976	0.471315	0.420435			Origin of exported data	Origin of exported data
								1.4057	0.576319	0.460445			Project Title:
								1.5139	0.633122	0.423709			Comment:
								1.622	0.617585	0.381067			Project File Path:	C:\Users\Administrator\Desktop\67-68\20240315.nta
								1.7301	0.501286	0.327225			Analysis-Set Name:	GST-WT
								1.8383	0.345095	0.24495			Exported from:	Dose-Response (Grouped)
								1.9464	0.246733	0.174518			Exported on:	2024-03-28 09:46:44
								2.0545	0.227657	0.142549
								2.1627	0.211946	0.147842			Analysis Settings	Analysis Settings
								2.2708	0.168453	0.145988			Type of Analysis:	MST
								2.3789	0.10745	0.102769			Evaluation strategy:	Manual
								2.4871	0.056067	0.051929			Cold Region Start:	-1
								2.5952	0.032228	0.018595			Cold Region End:	0
								2.7033	0.028157	0.004156			Hot Region Start:	19.25
								2.8115	0.031778	0.006392			Hot Region End:	20.04
								2.9196	0.034034	0.014076
								3.0277	0.042241	0.022272			Sample Information	Sample Information
								3.1359	0.059637	0.033445			Merge-Set Name:	Berberine
								3.244	0.086433	0.046239			Date of Measurement:	2024-03-14 15:54:41.883 → 2024-03-14 16:46:25.449
								3.3521	0.1065	0.057367			Capillary Type:	Monolith NT.115 Capillary
								3.4603	0.106199	0.063853			Target:	68
								3.5684	0.100314	0.068415			TargetConcentration:	2e-08
								3.6765	0.102862	0.06789			Ligand:	Berberine
								3.7847	0.10384	0.063445
								3.8928	0.083115	0.067856			Measurement Settings	Measurement Settings
								4.0009	0.077295	0.072673			MST-Power:	Medium
								4.1091	0.101511	0.077379			Excitation-Power:	20
								4.2172	0.142887	0.082441			Excitation type:	Nano - RED
								4.3253	0.183326	0.081591			Thermostat Setpoint:	(disabled)
								4.4335	0.179068	0.066713
								4.5416	0.159241	0.05409			Fit Results (Kd)	Fit Results (Kd)
								4.6497	0.138752	0.05334			Fit Model:	Kd
								4.7579	0.109995	0.055893			Bound	833.642
								4.866	0.106692	0.064009			Unbound	823.01
								4.9741	0.10042	0.073498			Kd	8.03066e-06
								5.0823	0.08697	0.077239			TargetConc	00:00:00.002000
								5.1904	0.087874	0.066711			Standard Deviation:	0.790994
								5.2985	0.088907	0.045026			Kd Confidence:	2.65825e-06
								5.4067	0.083224	0.019448
								5.5148	0.085928	0.009671			Dose Response Curve	Dose Response Curve	Dose Response Curve
								5.6229	0.091808	0.019192			Ligand Concentration [M]	Fnorm [‰]	Error Value
								5.731	0.119859	0.043927			5e-05	831.611	1.20084
								5.8392	0.145378	0.077298			2.5e-05	832.311	2.16682
								5.9473	0.144439	0.102258			1.25e-05	828.835	1.53954
								6.0554	0.122461	0.105025			6.25e-06	827.26	1.74537
								6.1636	0.102393	0.09778			3.125e-06	826.035	1.81238
								6.2717	0.084043	0.095268			1.5625e-06	825.011	0.498785
								6.3798	0.066955	0.103599			7.8125e-07	823.985	1.11018
								6.488	0.058023	0.117779			3.90625e-07	824.212	1.51767
								6.5961	0.053913	0.127151			1.95313e-07	823.677	0.116138
								6.7042	0.068534	0.125524			4.88281e-08	822.526	1.2691
								6.8124	0.111933	0.134606			2.44141e-08	824.131	0.392142
								6.9205	0.164422	0.164411			1.2207e-08	821.618	1.02886
								7.0286	0.180201	0.188856			6.10352e-09	822.605	1.44579
								7.1368	0.169789	0.187221			3.05176e-09	823.17	0.278104
								7.2449	0.165335	0.172359
								7.353	0.176693	0.17137
								7.4612	0.18679	0.192324
								7.5693	0.169048	0.209452
								7.6774	0.139928	0.207036
								7.7856	0.126323	0.191403
								7.8937	0.125974	0.16742
								8.0018	0.114468	0.143433
								8.11	0.105075	0.139162
								8.2181	0.130103	0.142617
								8.3262	0.142458	0.121439
								8.4344	0.119709	0.098343
								8.5425	0.104863	0.10167
								8.6506	0.125864	0.133006
								8.7588	0.132619	0.169141
								8.8669	0.138701	0.17705
								8.975	0.133472	0.158947
								9.0832	0.12416	0.136375
								9.1913	0.130862	0.117149
								9.2994	0.132859	0.112735
								9.4076	0.099117	0.111703
								9.5157	0.09837	0.099981
								9.6238	0.114412	0.078725
								9.732	0.132565	0.056158
								9.8401	0.136985	0.037868
								9.9482	0.122647	0.028201
								10.0564	0.115162	0.030597
								10.1645	0.106991	0.062043
								10.2726	0.127877	0.134172
								10.3808	0.178727	0.246309
								10.4889	0.221079	0.356417
								10.597	0.251777	0.463655
								10.7052	0.285818	0.602175
								10.8133	0.340704	0.793248
								10.9214	0.433209	0.947824
								11.0296	0.517255	0.984356
								11.1377	0.51047	0.907579
								11.2458	0.424198	0.794328
								11.354	0.327175	0.690785
								11.4621	0.243779	0.55296
								11.5702	0.187163	0.379975
								11.6784	0.161046	0.216037
								11.7865	0.164857	0.117106
								11.8946	0.188486	0.097119
								12.0028	0.198628	0.107956
								12.1109	0.177316	0.11333
								12.219	0.127635	0.116051
								12.3272	0.095637	0.128659
								12.4353	0.106187	0.172863
								12.5434	0.144047	0.245883
								12.6516	0.227613	0.319252
								12.7597	0.317775	0.36401
								12.8678	0.323298	0.361903
								12.976	0.266544	0.294703
								13.0841	0.214345	0.234815
								13.1922	0.201358	0.221269
								13.3004	0.250317	0.23264
								13.4085	0.310064	0.276629
								13.5166	0.359572	0.344482
								13.6248	0.360538	0.415826
								13.7329	0.332213	0.506686
								13.841	0.339161	0.603835
								13.9492	0.354608	0.62255
								14.0573	0.338664	0.58971
								14.1654	0.306741	0.551407
								14.2736	0.291583	0.525711
								14.3817	0.317014	0.58557
								14.4898	0.360872	0.635719
								14.598	0.381563	0.596325
								14.7061	0.342053	0.49194
								14.8142	0.282739	0.367427
								14.9224	0.25408	0.27729
								15.0305	0.24881	0.296009
								15.1386	0.287496	0.425037
								15.2468	0.376662	0.58686
								15.3549	0.470514	0.718558
								15.463	0.512477	0.730297
								15.5712	0.486635	0.642516
								15.6793	0.407805	0.514834
								15.7874	0.315037	0.370694
								15.8956	0.233429	0.231839
								16.0037	0.170385	0.116373
								16.1118	0.141665	0.05524
								16.2199	0.145288	0.048427
								16.3281	0.169571	0.074838
								16.4362	0.191308	0.113052
								16.5443	0.208662	0.143146
								16.6525	0.221332	0.154495
								16.7606	0.231781	0.152601
								16.8687	0.237714	0.140741
								16.9769	0.247659	0.132827
								17.085	0.268669	0.136811
								17.1931	0.264451	0.152306
								17.3013	0.235008	0.171885
								17.4094	0.217554	0.185622
								17.5175	0.228919	0.192978
								17.6257	0.241148	0.185891
								17.7338	0.253391	0.169424
								17.8419	0.260633	0.151955
								17.9501	0.274602	0.148109
								18.0582	0.304536	0.149266
								18.1663	0.31993	0.152119
								18.2745	0.335906	0.154264
								18.3826	0.347571	0.166642
								18.4907	0.334974	0.187368
								18.5989	0.319149	0.201854
								18.707	0.310115	0.232342
								18.8151	0.276494	0.241983
								18.9233	0.250976	0.202869
								19.0314	0.233772	0.17203
								19.1395	0.209299	0.156513
								19.2477	0.202365	0.164175
								19.3558	0.231947	0.184121
								19.4639	0.287943	0.229036
								19.5721	0.358515	0.281604
								19.6802	0.397681	0.299739
								19.7883	0.373232	0.276817
								19.8965	0.310158	0.231243
								20.0046	0.273023	0.205092
								20.1127	0.276627	0.194739
								20.2209	0.276863	0.169153
								20.329	0.270209	0.147346
								20.4371	0.265951	0.137494
								20.5453	0.278242	0.128988
								20.6534	0.303546	0.123855
								20.7615	0.332859	0.133405
								20.8697	0.332993	0.154682
								20.9778	0.31224	0.169725
								21.0859	0.301764	0.174816
								21.1941	0.299199	0.182242
								21.3022	0.308115	0.185543
								21.4103	0.315511	0.184785
								21.5185	0.301912	0.186032
								21.6266	0.290661	0.175822
								21.7347	0.284458	0.164526
								21.8429	0.282495	0.150338
								21.951	0.28148	0.141229
								22.0591	0.281336	0.139671
								22.1673	0.27229	0.135398
								22.2754	0.283114	0.13434
								22.3835	0.281321	0.140669
								22.4917	0.25363	0.141459
								22.5998	0.25543	0.151572
								22.7079	0.272917	0.163307
								22.8161	0.289329	0.15411
								22.9242	0.290837	0.132183
								23.0323	0.291094	0.101356
								23.1405	0.24917	0.078997
								23.2486	0.215133	0.079025
								23.3567	0.21428	0.080504
								23.4649	0.234931	0.063396
								23.573	0.27698	0.047406
								23.6811	0.318579	0.060819
								23.7893	0.366897	0.110689
								23.8974	0.40333	0.18983
								24.0055	0.428114	0.309074
								24.1137	0.510619	0.46535
								24.2218	0.657684	0.584178
								24.3299	0.803018	0.633324
								24.4381	0.806585	0.578779
								24.5462	0.658727	0.431816
								24.6543	0.455298	0.275835
								24.7625	0.298501	0.174541
								24.8706	0.237047	0.122402
								24.9787	0.244728	0.096385
								25.0869	0.262332	0.090615
								25.195	0.259855	0.096931
								25.3031	0.254577	0.102391
								25.4113	0.244646	0.105749
								25.5194	0.228954	0.11577
								25.6275	0.234604	0.137698
								25.7357	0.289064	0.157043
								25.8438	0.36205	0.175215
								25.9519	0.426749	0.195457
								26.0601	0.469533	0.197644
								26.1682	0.480825	0.172686
								26.2763	0.454281	0.145073
								26.3845	0.391146	0.127486
								26.4926	0.339057	0.116883
								26.6007	0.303895	0.112394
								26.7089	0.27162	0.122068
								26.817	0.271382	0.134892
								26.9251	0.300659	0.131342
								27.0333	0.349096	0.12861
								27.1414	0.383563	0.134655
								27.2495	0.401472	0.143676
								27.3576	0.412364	0.147968
								27.4658	0.39158	0.142118
								27.5739	0.353092	0.136684
								27.682	0.314748	0.124536
								27.7902	0.307853	0.121955
								27.8983	0.322464	0.117302
								28.0064	0.312778	0.107549
								28.1146	0.282439	0.119001
								28.2227	0.270378	0.142258
								28.3308	0.276269	0.148856
								28.439	0.260565	0.138906
								28.5471	0.255568	0.120718
								28.6552	0.276141	0.113957
								28.7634	0.293529	0.119536
								28.8715	0.294375	0.125201
								28.9796	0.29552	0.133971
								29.0878	0.295809	0.133695
								29.1959	0.28235	0.124478
								29.304	0.260557	0.118307
								29.4122	0.253883	0.125289
								29.5203	0.248726	0.127593
								29.6284	0.225134	0.120949
								29.7366	0.19326	0.124721
								29.8447	0.178572	0.149866
								29.9528	0.195197	0.194007
								30.061	0.244383	0.243158
								30.1691	0.2937	0.255667
								30.2772	0.308608	0.231024
								30.3854	0.292839	0.192459
								30.4935	0.265213	0.163567
								30.6016	0.250141	0.15037
								30.7098	0.235137	0.150539
								30.8179	0.221973	0.174142
								30.926	0.236085	0.207011
								31.0342	0.291037	0.244647
								31.1423	0.392641	0.277513
								31.2504	0.460941	0.271151
								31.3586	0.426213	0.22104
								31.4667	0.334894	0.173018
								31.5748	0.251568	0.167835
								31.683	0.241341	0.234056
								31.7911	0.309243	0.341454
								31.8992	0.374429	0.375691
								32.0074	0.329422	0.264696
								32.1155	0.196781	0.11918
								32.2236	0.089809	0.034306
								32.3318	0.076737	0.021034
								32.4399	0.105515	0.059694
								32.548	0.147192	0.134626
								32.6562	0.197873	0.196289
								32.7643	0.244254	0.209254
								32.8724	0.254694	0.234404
								32.9806	0.280311	0.328504
								33.0887	0.367288	0.467262
								33.1968	0.502356	0.591702
								33.305	0.609064	0.65344
								33.4131	0.615171	0.632701
								33.5212	0.49325	0.542114
								33.6294	0.380502	0.423079
								33.7375	0.356792	0.390571
								33.8456	0.352188	0.462874
								33.9538	0.352284	0.576257
								34.0619	0.386248	0.65531
								34.17	0.449429	0.670904
								34.2782	0.482179	0.639821
								34.3863	0.46103	0.609963
								34.4944	0.387966	0.585517
								34.6026	0.302163	0.527713
								34.7107	0.255125	0.435237
								34.8188	0.24905	0.342123
								34.927	0.246463	0.260173
								35.0351	0.2122	0.19586
								35.1432	0.165645	0.154123
								35.2514	0.14151	0.134142
								35.3595	0.129998	0.126955
								35.4676	0.133079	0.125233
								35.5758	0.144716	0.132379
								35.6839	0.130438	0.142281
								35.792	0.109851	0.146439
								35.9002	0.100861	0.128449
								36.0083	0.100648	0.09932
								36.1164	0.119031	0.086342
								36.2246	0.148448	0.099269
								36.3327	0.161068	0.147781
								36.4408	0.176889	0.259029
								36.549	0.199331	0.416661
								36.6571	0.214773	0.511711
								36.7652	0.224099	0.506468
								36.8734	0.21937	0.399978
								36.9815	0.2123	0.226271
								37.0896	0.193159	0.103248
								37.1978	0.186915	0.063045
								37.3059	0.164962	0.043794
								37.414	0.126638	0.033204
								37.5222	0.097007	0.037987
								37.6303	0.090228	0.052092
								37.7384	0.093904	0.064941
								37.8465	0.105784	0.065343
								37.9547	0.131101	0.088029
								38.0628	0.147577	0.164489
								38.171	0.155391	0.291837
								38.2791	0.140431	0.41659
								38.3872	0.130397	0.498456
								38.4953	0.166695	0.576661
								38.6035	0.270727	0.674353
								38.7116	0.482134	0.757009
								38.8197	0.788976	0.793639
								38.9279	1	0.779595
								39.036	0.854289	0.672232
								39.1441	0.502832	0.493882
								39.2523	0.220703	0.319925
								39.3604	0.068642	0.180375
								39.4685	0.005796	0.096427
								39.5767	0	0.060709
								39.6848	0.030442	0.063037
								39.7929	0.082187	0.128625
								39.9011	0.132485	0.271134
								40.0092	0.203836	0.453949
								40.1173	0.333101	0.633994
								40.2255	0.490774	0.823556
								40.3336	0.617755	0.995281
								40.4417	0.631749	0.969783
								40.5499	0.496039	0.703122
								40.658	0.289234	0.388489
								40.7661	0.156239	0.232392
								40.8743	0.106351	0.225208
								40.9824	0.124095	0.292696
								41.0905	0.157743	0.36954
								41.1987	0.182427	0.400029
								41.3068	0.237986	0.394439
								41.4149	0.301839	0.384634
								41.5231	0.310239	0.42297
								41.6312	0.314229	0.488469
								41.7393	0.329688	0.607881
								41.8475	0.361811	0.681624
								41.9556	0.326476	0.621965
								42.0637	0.232073	0.4991
								42.1719	0.136605	0.356357
								42.28	0.081332	0.228534
								42.3881	0.051069	0.12422
								42.4963	0.029449	0.055374
								42.6044	0.033378	0.027733
								42.7125	0.053468	0.038546
								42.8207	0.070034	0.080749
								42.9288	0.080886	0.137583
								43.0369	0.083924	0.177177
								43.1451	0.100877	0.188404
								43.2532	0.12927	0.164289
								43.3613	0.143466	0.119389
								43.4695	0.14377	0.085888
								43.5776	0.13808	0.072782
								43.6857	0.13396	0.09364
								43.7939	0.14849	0.147928
								43.902	0.166402	0.214137
								44.0101	0.169749	0.275597
								44.1183	0.169826	0.344636
								44.2264	0.173199	0.387376
								44.3345	0.155952	0.354281
								44.4427	0.116587	0.274431
								44.5508	0.095639	0.215821
								44.6589	0.114559	0.192628
								44.7671	0.150436	0.221797
								44.8752	0.17129	0.299731
								44.9833	0.166815	0.348223
								45.0915	0.164472	0.315269
								45.1996	0.175911	0.240176
								45.3077	0.170701	0.161232
								45.4159	0.149433	0.126944
								45.524	0.134831	0.117069
								45.6321	0.128611	0.10799
								45.7403	0.108093	0.085059
								45.8484	0.069453	0.059295
								45.9565	0.048981	0.038624
								46.0647	0.042625	0.027919
								46.1728	0.035177	0.029766
								46.2809	0.025591	0.035122

## Sheet: Figure 3
	Figure 3f
									shNT Vector
								Time(s)	Cell#1	Cell#2	Cell#3	Cell#4	Cell#5	Cell#6	Cell#7	Cell#8	Cell#9	Cell#10	Cell#11	Cell#12	Cell#13	Cell#14	Cell#15	Cell#16	Cell#17	Cell#18	Cell#19	Cell#20	Cell#21	Cell#22	Cell#23	Cell#24	Cell#25	Cell#26	Cell#27	Cell#28	Cell#29	Cell#30	Cell#31	Cell#32	Cell#33	Cell#34	Cell#35	Cell#36	Cell#37	Cell#38	Cell#39	Cell#40	Cell#41
								0	0.01873	0.09338	0.011902	0.000885	0.004505	0.002434	-0.0061	-0.02106	-0.00047	0.008588	-0.00238	0.005218	0.018171	0.001029	0.001686	4.89e-05	0.001185	0.001322	0.003683	-0.00063	-0.00694	-0.00771	-0.00403	-0.01621	-0.00239	-0.00347	-0.0045	0.001624	-0.00601	0.00447	0.00089	0.032896	0.045669	0.043359	0.016411	0.007201	0.002039	-0.00522	0.003629	0.008254	0.018368
								3	-0.02426	-0.23378	-0.09965	-0.01042	-0.0112	-0.02065	-0.00192	-0.0243	-0.0099	-0.02525	-0.01447	-0.02795	-0.05045	-0.00707	0.004121	-0.00857	0.005771	-0.00805	-0.00297	-0.00052	-0.0087	-0.0115	-0.00518	-0.0016	0.004985	-0.01465	-0.00213	-0.00708	-0.02134	-0.01963	-0.00327	-0.04238	-0.14917	-0.05864	-0.02799	0.006763	0.00019	-0.00771	0.008372	-0.01833	-0.02972
								6	-0.01832	-0.18636	-0.00619	-0.01226	-0.01836	-0.0268	-0.00282	-0.01638	-0.01428	-0.0418	-0.00949	-0.0127	-0.02332	-0.00349	-0.00309	-0.00819	-0.0017	-0.01455	-0.01166	-0.01899	-0.0157	-0.0051	-0.0143	-0.02282	-0.01801	-0.00725	-0.00816	-0.0243	-0.03911	-0.01824	-0.0075	-0.04049	-0.103	-0.0433	-0.02561	-0.01788	-0.01203	-0.00493	0.001865	-0.06574	-0.01935
								9	0.008454	0.072066	0.018051	0.009456	0.006801	0.011393	0.001934	-0.00267	-0.00295	0.000166	-0.00921	0.004956	-0.00936	-0.00649	0.004205	0.003057	0.003602	0.00767	0.011484	0.010628	0.000802	0.003876	-0.00146	0.009962	0.004819	-0.00332	0.002635	-0.01762	0.027325	0.01247	0.007313	-0.00338	0.056015	0.016188	-0.00213	-0.00628	-0.00441	-0.004	-0.00976	0.015534	-0.00423
								12	0.001114	0.064606	-0.00426	-0.00404	-0.00284	-0.00151	-0.00015	0.003591	0.015318	0.011765	0.014343	0.010334	0.022562	0.003276	-0.00075	-0.00129	-0.00315	0.008099	-0.0008	0.000888	0.006287	0.012143	0.00925	0.016135	0.008441	0.011388	0.004149	0.011428	0.003897	-0.00392	-0.01528	0.020384	0.042604	0.033389	0.01919	0.000451	-0.0003	0.003934	0.010852	0.003513	0.002764
								15	-0.00476	0.171174	-0.00725	-0.00237	0.006986	0.013747	0.004677	0.015942	0.011308	-0.0005	-0.00591	0.006818	0.020858	0.005742	0.000517	0.007226	-0.00155	0.013204	0.00965	0.004641	0.007658	-0.00188	0.006441	0.008396	0.011266	0.007452	0.003831	0.018536	0.02039	0.010253	0.015054	0.060548	-0.0256	0.022542	0.028718	0.010077	-0.00358	0.008695	0.001609	0.072254	0.033825
								18	0.039737	0.304915	0.135579	0.020845	0.016323	0.043054	0.003747	0.045	0.015925	0.085274	0.037486	0.034892	0.067261	0.013169	0.00345	0.01398	0.001096	0.011531	0.019551	0.018506	0.025606	0.023365	0.020533	0.037178	0.006813	0.014625	0.00867	0.04703	0.070393	0.016132	0.010086	0.081786	0.209282	0.095401	0.067056	0.011588	0.015885	0.009578	0.005854	0.162328	0.04982
								21	-0.0207	-0.286	-0.04818	-0.00211	-0.00222	-0.02167	0.00063	-0.00012	-0.01495	-0.03825	-0.01036	-0.02157	-0.04573	-0.00617	-0.01015	-0.00626	-0.00525	-0.01923	-0.02894	-0.01452	-0.00902	-0.01319	-0.01125	-0.03104	-0.01592	-0.00477	-0.0045	-0.02963	-0.05555	-0.00154	-0.00729	-0.10936	-0.0758	-0.10893	-0.07563	-0.01193	0.002215	-0.00034	-0.02243	-0.17782	-0.05148
								24	-0.01773	-0.34355	-0.12196	-0.01697	-0.01281	-0.04069	0.000996	0.018394	-0.04638	-0.07918	-0.00605	-0.01619	-0.03839	-0.01178	-0.00667	0.000668	-0.01383	-0.01541	-0.00383	-0.01421	-0.04153	-0.01065	-0.02647	-0.04147	0.004287	0.006199	-0.00206	-0.0371	-0.07991	-0.01535	-0.03402	-0.11798	-0.11603	-0.04089	-0.0268	-0.00143	-0.00866	0.000429	-0.01839	-0.16038	-0.03828
								27	0.017577	0.304383	0.120471	0.007405	0.012635	0.013975	0.004015	0.041019	-0.00401	0.017897	0.00873	0.017497	0.020399	0.009477	-0.00486	0.009821	-0.00589	0.005933	0.012413	0.014094	1.84e-05	0.006816	0.005584	0.024918	0.012163	0.00741	0.00963	-0.00365	0.003081	0.045561	0.008492	0.046248	0.134181	0.052782	0.022366	0.013879	0.013231	0.008049	-0.01419	-0.00834	0.019297
								30	-0.01367	-0.20341	-0.03658	-0.00577	-0.00304	-0.00702	-0.00092	0.027294	-0.00522	-0.01335	0.003987	-0.00055	-0.00929	-0.00681	-0.01064	0.002948	-0.01362	-0.00434	-0.0041	-0.00836	-0.01734	-0.00447	-0.00373	-0.02073	-0.01206	0.003526	0.001349	-0.02185	-0.04407	0.013498	-0.0172	-0.03071	-0.09591	-0.03903	-0.01733	1.22e-05	0.01928	0.00909	-0.02699	-0.07691	-0.0216
								33	2.71505	0.305448	0.033159	0.321826	1.23923	0.019555	0.745451	0.828665	-0.00462	-0.01749	-0.00414	0.000417	-0.03715	-0.0029	0.000931	-0.00026	-0.00426	-0.00631	0.018468	0.001289	-0.00441	0.00748	-0.0008	-0.00099	-0.00259	-0.00614	0.027298	-0.01088	-0.03713	0.032549	0.023072	-0.01904	0.034365	-0.0249	-0.00837	0.528921	-0.0521	0.055497	0.01658	2.79225	0.023015
								36	0.357736	0.137605	0.139268	0.15547	0.698682	0.075284	0.769521	0.899023	0.347738	-0.00057	0.003987	0.013168	-0.00687	0.033058	0.009844	0.034177	-0.00166	0.048356	0.08296	0.035608	0.037433	0.01796	-0.00072	0.061742	0.02622	-0.00351	0.022831	0.048745	0.045624	0.033963	0.048095	0.146026	0.126518	0.006218	0.023444	0.514129	-0.05541	0.033881	0.009114	2.86421	0.018368
								39	0.379686	0.888904	0.788748	0.319427	0.209362	1.19058	1.00231	0.885485	3.72643	0.044789	0.025312	0.105889	0.075453	0.073871	0.021049	0.078479	0.000679	0.200634	0.582956	0.842013	1.05452	0.079145	0.031911	0.295516	0.29793	-0.00812	0.021236	0.889641	0.216146	0.127647	0.49245	0.517486	0.543789	0.250541	0.07545	0.542203	-0.02385	0.011891	0.04973	2.80495	0.272776
								42	0.688388	11.0879	6.49651	2.78608	1.62366	3.0119	1.38178	0.905456	6.99785	0.113422	0.147072	0.386678	0.173109	0.389945	0.15534	0.330883	0.021681	3.93021	4.3507	3.67924	2.6924	0.127164	0.096643	1.02436	3.17593	0.006731	0.023202	2.98952	3.47937	0.255097	3.44768	2.8496	0.827334	0.541428	0.436939	1.03746	0.005145	0.018002	0.049922	3.69384	1.29315
								45	2.71124	12.2005	6.64741	6.28188	5.45652	3.0152	1.57042	0.919914	7.7141	0.277136	2.70219	3.14707	0.531156	4.01739	0.651779	3.20992	0.038267	4.576	4.70028	3.74189	2.7317	0.155362	0.105054	1.61277	3.24984	-0.00033	0.025739	2.98321	3.53595	1.4434	3.52402	2.94065	3.27445	2.30198	2.18937	4.13268	0.196662	0.035066	0.074557	9.01566	1.26703
								48	7.60608	14.0462	6.85243	6.86583	6.29416	3.03874	1.66265	0.926832	7.74609	2.55252	6.00979	5.0815	2.63035	5.30418	1.82921	5.13353	0.06186	4.71491	4.79828	3.80242	2.74818	0.27699	0.15271	1.87172	3.28384	0.011336	0.045409	3.00895	3.57861	1.85698	3.52677	3.06587	4.37816	2.99485	2.34142	4.51184	1.96462	0.047354	0.125452	9.51107	1.33698
								51	9.74162	14.4277	6.78603	7.24472	6.85425	3.03768	1.88133	0.960746	7.74773	7.16512	6.02303	5.23205	2.81026	5.32419	3.88875	5.16003	0.080815	4.82526	4.80546	3.77501	2.72225	0.530425	0.211062	1.91493	3.25563	0.029547	0.04347	2.9845	3.52756	1.87751	3.51818	3.0153	4.37146	2.90939	2.33382	4.5287	4.7935	0.059928	0.297543	9.56643	1.33184
								54	9.90726	14.7203	6.87263	7.31289	7.0145	3.06262	2.50948	1.0081	7.83874	7.75711	6.05012	5.2953	2.89166	5.32687	5.57345	5.20668	0.141839	4.86269	4.84451	3.80199	2.76334	1.18244	0.374819	1.99502	3.28261	0.101044	0.088881	3.03095	3.59009	1.92339	3.52356	3.08322	4.46744	3.04941	2.4498	4.55341	5.43584	0.142775	0.652772	9.7542	1.38144
								57	9.97604	14.546	6.90426	7.36039	7.01549	3.09971	3.66017	1.0826	7.86705	7.81	6.0435	5.29077	2.92227	5.34247	6.11482	5.22304	0.34237	4.87603	4.84995	3.81471	2.77615	2.19843	0.650614	2.00267	3.30225	0.293586	0.213062	3.05827	3.60257	1.94925	3.56922	3.14409	4.50442	3.06585	2.48212	4.55127	5.56945	0.474858	1.27697	9.95941	1.38159
								60	9.94085	14.4533	6.95204	7.3444	7.03849	3.09052	4.68713	1.12966	7.84185	7.83401	6.06574	5.32369	2.97981	5.35664	6.28289	5.23983	0.91396	4.88489	4.86949	3.80331	2.78714	3.27869	1.0679	2.03941	3.30341	0.65886	0.49116	3.04767	3.60047	1.95404	3.56862	3.11939	4.50748	3.07297	2.51093	4.5657	5.53159	1.62566	2.06192	9.92944	1.35424
								63	9.93819	14.0036	6.77004	7.32996	7.00721	3.05871	5.19448	1.1328	7.81612	7.76191	6.04443	5.31931	2.90883	5.33512	6.31853	5.248	2.14149	4.86134	4.84641	3.8007	2.76863	4.01338	1.72396	2.01806	3.30501	1.02048	0.87588	2.99626	3.57185	1.92021	3.55127	3.0705	4.47951	2.98631	2.48076	4.54006	5.53096	3.7963	2.98845	9.84834	1.3539
								66	9.91565	14.5785	6.81694	7.31875	7.00793	3.08411	5.4867	1.13068	7.82383	7.78016	6.03465	5.31393	2.97313	5.31295	6.31428	5.25194	3.51377	4.8798	4.84506	3.79572	2.7607	4.32044	2.54205	2.04062	3.31096	1.31169	1.21554	3.05981	3.59009	1.94167	3.57015	3.11497	4.52837	3.08305	2.53022	4.54654	5.51121	5.44677	3.81536	9.97244	1.37269
								69	9.94906	14.2535	6.89407	7.35013	6.98565	3.08566	5.66859	1.14287	7.82172	7.79375	6.04289	5.34568	3.00288	5.31927	6.34406	5.27326	4.31044	4.88413	4.90063	3.82465	2.7818	4.44172	3.41418	2.07419	3.30807	1.50346	1.49711	3.0962	3.58957	1.94671	3.60265	3.16964	4.60213	3.11011	2.56022	4.555	5.52671	6.08024	4.43643	9.94993	1.37953
								72	9.97115	14.2471	6.81554	7.35135	7.02722	3.08927	5.74308	1.14852	7.84384	7.76316	6.06928	5.38099	2.9964	5.32699	6.38829	5.29906	4.62544	4.90809	4.88942	3.82093	2.79096	4.48049	3.97036	2.03158	3.32342	1.6266	1.64961	3.03646	3.62978	1.93624	3.57916	3.11676	4.53431	3.06639	2.55812	4.57713	5.50329	6.29597	4.77521	9.7884	1.36701
								75	9.9061	14.0723	6.73525	7.28174	6.94053	3.04155	5.70492	1.10127	7.77264	7.69453	6.00394	5.3143	2.9165	5.27742	6.33469	5.24569	4.69142	4.85799	4.83282	3.78145	2.75063	4.44419	4.20994	2.02554	3.28776	1.65543	1.72546	3.05778	3.56836	1.90305	3.56155	3.06913	4.47587	3.02476	2.52891	4.51135	5.48586	6.28514	4.95463	9.80364	1.34842
								78	9.83637	14.0494	6.68888	7.26699	6.94695	3.04474	5.74609	1.09782	7.75352	7.69342	5.99372	5.2931	2.8853	5.26295	6.33511	5.23511	4.76197	4.8584	4.8351	3.76822	2.73165	4.46091	4.39528	2.00067	3.2951	1.68108	1.76138	3.0095	3.51381	1.86874	3.53405	3.09594	4.39081	2.9175	2.51201	4.54398	5.44622	6.30689	5.00992	9.59335	1.34622
								81	9.91879	14.8194	6.96803	7.30915	6.96639	3.1215	5.76728	1.13193	7.76829	7.7656	6.03283	5.33064	2.96245	5.30005	6.35483	5.24304	4.82745	4.87009	4.848	3.79274	2.75262	4.46409	4.50545	2.04332	3.30544	1.70357	1.8012	3.04338	3.5933	1.90861	3.57816	3.21086	4.60328	3.11252	2.61177	4.5374	5.47887	6.32368	5.16597	9.89947	1.37596
								84	9.96157	14.172	6.80307	7.299	6.95751	3.08638	5.78169	1.07003	7.82716	7.77181	6.04793	5.34626	2.96421	5.2893	6.35532	5.23365	4.84881	4.85548	4.85512	3.79048	2.74157	4.49635	4.56204	2.02958	3.29102	1.6833	1.80096	3.06146	3.58042	1.88631	3.56349	3.14283	4.55844	3.10792	2.64336	4.54257	5.49361	6.33326	5.26477	9.8568	1.35694
								87	9.87014	14.2785	6.86736	7.29472	6.948	3.05966	5.7867	1.06147	7.77917	7.79368	6.02457	5.32758	2.9861	5.2644	6.34118	5.22449	4.85103	4.86217	4.82833	3.78521	2.74569	4.50412	4.56739	2.04736	3.30574	1.68903	1.79254	3.07059	3.59691	1.90022	3.56118	3.14431	4.68891	3.1341	2.66043	4.53494	5.49306	6.31896	5.29617	9.83327	1.38266
								90	9.87814	13.856	6.68062	7.26534	6.89835	3.04724	5.81378	1.04194	7.80327	7.72563	6.00661	5.32461	2.93728	5.24867	6.3446	5.21889	4.84401	4.83746	4.84144	3.77249	2.7211	4.50795	4.61155	2.03162	3.27955	1.65344	1.78281	3.04798	3.54202	1.85566	3.56562	3.12822	4.46169	3.01873	2.61013	4.5218	5.49055	6.32957	5.35381	9.78044	1.3651
								93	9.8441	14.0643	6.67342	7.23928	6.89602	3.04136	5.7884	1.04473	7.77643	7.73657	6.01184	5.30682	2.90254	5.24466	6.34485	5.22275	4.82907	4.84186	4.81335	3.74928	2.71001	4.50298	4.59197	2.01958	3.26353	1.62747	1.74124	3.00049	3.51188	1.85807	3.55007	3.11602	4.39579	2.98981	2.57485	4.5241	5.46184	6.33181	5.37248	9.79992	1.34588
								96	9.8434	14.2055	6.74878	7.22283	6.89046	3.04702	5.78636	1.05429	7.77277	7.77432	6.02206	5.32102	2.96533	5.23885	6.34234	5.25655	4.815	4.82966	4.81892	3.75163	2.72661	4.49319	4.59391	2.0271	3.26048	1.60455	1.72512	3.02469	3.52546	1.86845	3.56649	3.07828	4.54944	3.08864	2.63485	4.53375	5.46731	6.32487	5.37711	9.75945	1.3494
								99	9.86329	13.8214	6.65409	7.24926	6.88504	3.02872	5.8053	1.05482	7.80309	7.73516	6.0071	5.31999	2.91873	5.2405	6.3978	5.50066	4.82803	4.82741	4.81585	3.76604	2.7138	4.48335	4.58892	2.01476	3.26586	1.57108	1.69041	2.98946	3.52587	1.83783	3.58341	3.07922	4.46629	3.02115	2.61013	4.52975	5.48901	6.32391	5.37859	9.81752	1.31883
								102	9.84952	13.7127	6.71646	7.25178	6.86699	3.02173	5.8088	1.04929	7.73936	7.7034	5.99989	5.30987	2.90851	5.24959	6.53921	5.98435	4.84495	4.82593	4.81227	3.75289	2.70374	4.48212	4.57534	2.00345	3.26732	1.52506	1.66391	3.02188	3.49831	1.81402	3.58415	3.08616	4.42874	2.95946	2.57417	4.525	5.47012	6.3136	5.39594	9.80635	1.31086
								105	9.84791	14.1389	6.71189	7.23536	6.87792	3.03176	5.80859	1.03315	7.79089	7.74625	6.02856	5.32338	2.92214	5.25777	6.82696	6.64535	4.84643	4.85096	4.79872	3.74848	2.71449	4.49246	4.5606	1.9935	3.27055	1.49845	1.62037	2.98174	3.54108	1.85769	3.59217	3.04516	4.46744	3.03988	2.61234	4.52056	5.45245	6.32614	5.39861	9.85257	1.28752
								108	9.88583	14.327	6.80377	7.22888	6.86789	3.04842	5.81594	1.04845	7.79249	7.74817	6.00888	5.34502	2.96795	5.26578	7.21753	6.99825	4.87246	4.91708	4.83481	3.75902	2.72218	4.49355	4.51708	2.01458	3.26131	1.46407	1.58496	3.02892	3.55757	1.88165	3.61291	3.13694	4.60787	3.07691	2.6234	4.53787	5.45924	6.31911	5.39256	9.91081	1.34613
								111	9.87629	14.3116	6.81642	7.23841	6.83185	3.03935	5.81319	1.03146	7.80081	7.79575	6.02424	5.35056	2.96553	5.25584	7.46611	6.96309	4.8786	4.99498	4.82568	3.7435	2.72656	4.49507	4.47014	2.02249	3.25878	1.40034	1.53223	3.02813	3.556	1.87899	3.61067	3.136	4.59044	3.08053	2.64875	4.54269	5.49541	6.30839	5.44001	9.95348	1.32817
								114	9.81044	13.5875	6.55589	7.19419	6.791	2.97637	5.80144	1.00756	7.81743	7.68397	5.99378	5.30593	2.88504	5.23111	7.5811	6.78032	4.90227	5.06526	4.82531	3.7056	2.69715	4.48596	4.39446	1.97689	3.24007	1.34314	1.47528	2.97874	3.48479	1.8307	3.57463	3.02991	4.40077	3.00712	2.58801	4.52548	5.45384	6.321	5.43044	9.8226	1.30327
								117	9.88283	14.1896	6.84031	7.24084	6.80339	3.01065	5.79688	1.02311	7.80265	7.76279	6.03791	5.31081	2.94298	5.24446	7.60981	6.60664	4.97074	5.11736	4.83284	3.74364	2.72404	4.5068	4.3741	2.03175	3.25051	1.29343	1.44886	3.06103	3.52896	1.87157	3.61948	3.11813	4.63623	3.06398	2.63491	4.53999	5.50291	6.32179	5.44125	9.88457	1.31027
								120	9.85158	14.3126	6.78603	7.20967	6.82324	2.99899	5.79235	1.02298	7.81609	7.75149	6.01809	5.32424	2.94993	5.23344	7.57005	6.50094	5.02552	5.15354	4.82195	3.70743	2.69906	4.48571	4.27431	2.00993	3.23941	1.23903	1.37838	2.97763	3.52261	1.83587	3.60769	3.13106	4.62071	3.06727	2.62107	4.52541	5.46155	6.31232	5.39706	9.92351	1.33629
								123	9.84029	13.9524	6.65356	7.20647	6.79248	2.97276	5.79973	1.00323	7.78557	7.74787	6.0153	5.30609	2.9072	5.23121	7.49186	6.41298	5.13684	5.12289	4.81717	3.69468	2.68726	4.47803	4.19414	2.00102	3.23176	1.17233	1.33133	2.99344	3.48997	1.88226	3.59873	3.08595	4.50097	3.01468	2.60553	4.52617	5.49322	6.30617	5.35233	9.88779	1.31311
								126	9.82267	13.8299	6.58768	7.16524	6.75288	2.94429	5.78214	1.01897	7.77036	7.72711	6.01064	5.30333	2.89107	5.2174	7.38846	6.29454	5.25572	5.06419	4.81258	3.69122	2.688	4.45339	4.11062	1.97558	3.21907	1.10104	1.26716	3.00172	3.48467	1.87986	3.58385	3.02928	4.50097	2.96746	2.5934	4.53063	5.47717	6.30239	5.30114	9.85223	1.29506
								129	9.82323	13.8523	6.76934	7.14768	6.73267	2.96737	5.7659	1.03774	7.72858	7.74831	6.00261	5.31396	2.97437	5.21205	7.28005	6.17248	5.3507	5.02252	4.79788	3.69471	2.68511	4.4485	4.01534	2.00941	3.21707	1.03023	1.18757	2.97788	3.50035	1.92718	3.55935	3.06976	4.72283	3.12753	2.66542	4.49734	5.44122	6.28966	5.237	9.87103	1.32979
								132	9.78954	13.7745	6.66481	7.14085	6.72504	2.93681	5.76685	1.08635	7.77473	7.75009	6.00922	5.30299	2.88675	5.20523	7.21617	6.04959	5.45187	4.97027	4.78959	3.684	2.67132	4.44458	3.91031	1.98823	3.21508	0.956887	1.1091	3.00937	3.48385	1.93046	3.56351	3.11182	4.56228	3.00285	2.58007	4.51944	5.4694	6.29405	5.14231	9.83107	1.3042
								135	9.78027	13.9471	6.59577	7.12379	6.71765	2.91878	5.76002	1.09618	7.77173	7.73118	5.98886	5.29071	2.90818	5.19279	7.1563	5.98108	5.51682	4.96574	4.80318	3.67042	2.67291	4.42027	3.79657	1.98141	3.18304	0.871367	1.03588	2.99602	3.49842	1.99468	3.5542	3.08974	4.5276	3.0264	2.6213	4.5104	5.47085	6.2953	5.05082	9.87949	1.31228
								138	9.7406	13.7116	6.5457	7.11466	6.69257	2.91255	5.7471	1.09665	7.74595	7.69896	5.98536	5.26322	2.84703	5.18856	7.11392	5.96319	5.54819	4.91596	4.78157	3.66463	2.64541	4.39595	3.6772	1.9735	3.1657	0.787632	0.949051	2.95239	3.4673	2.0066	3.53967	3.08606	4.40039	2.97831	2.57151	4.51973	5.49363	6.28762	4.89616	9.76656	1.29427
								141	9.71156	13.7185	6.52181	7.07946	6.68433	2.89027	5.71293	1.1199	7.71938	7.6887	5.99141	5.27159	2.8737	5.16581	7.05532	5.92624	5.53196	4.90728	4.76325	3.65896	2.64385	4.34864	3.53511	1.97102	3.16586	0.709943	0.856274	2.95043	3.47785	2.00188	3.52892	3.01814	4.46706	3.00756	2.55812	4.48623	5.4346	6.26986	4.72518	9.84969	1.30474
								144	9.72903	13.9722	6.57855	7.08991	6.66949	2.8804	5.67638	1.15987	7.71422	7.74521	5.97394	5.28413	2.91624	5.15774	7.06243	5.92981	5.52816	4.91431	4.77595	3.64595	2.64889	4.31583	3.40335	1.97849	3.15789	0.634822	0.773951	2.98854	3.46952	1.99018	3.5118	3.12622	4.6027	3.00953	2.59527	4.48552	5.45283	6.27606	4.57502	9.89371	1.35185
								147	9.71051	13.7899	6.58698	7.08704	6.6543	2.88875	5.64459	1.17746	7.70545	7.71706	5.9802	5.26862	2.86885	5.15816	7.06552	5.9192	5.5284	4.89962	4.77392	3.64217	2.64613	4.28606	3.25536	1.96928	3.14137	0.547996	0.685939	2.97163	3.44883	2.01049	3.51843	3.04821	4.46361	2.99354	2.54995	4.47297	5.46227	6.26102	4.3841	9.83039	1.30738
								150	9.74382	13.7574	6.57662	7.09298	6.66766	2.9031	5.621	1.19935	7.72885	7.75917	6.00712	5.28777	2.90556	5.18062	7.08667	5.94051	5.52359	4.89893	4.76952	3.66873	2.63976	4.23847	3.13721	1.98784	3.1747	0.478045	0.612224	2.97273	3.48385	1.99535	3.53874	3.05126	4.50499	3.01567	2.58069	4.50743	5.4649	6.28872	4.24201	9.82616	1.30337
								153	9.64738	13.4878	6.40814	7.03582	6.6281	2.84107	5.51766	1.21075	7.70817	7.67584	5.95465	5.24705	2.83045	5.14183	7.02448	5.89535	5.47728	4.86889	4.72181	3.6049	2.61236	4.12486	2.97668	1.92828	3.11073	0.398612	0.509842	2.8829	3.39836	1.9525	3.46242	2.96956	4.36188	2.86633	2.49211	4.45213	5.42955	6.24623	4.01434	9.7134	1.2324
								156	9.62215	13.856	6.49563	7.00409	6.60457	2.83344	5.43702	1.21702	7.65017	7.66365	5.9338	5.23522	2.87751	5.12082	7.00592	5.86968	5.4193	4.85302	4.71657	3.60359	2.60445	4.0279	2.81634	1.94489	3.11768	0.331396	0.435475	2.92916	3.40162	1.94257	3.45926	3.05946	4.50825	2.98389	2.52466	4.45364	5.39772	6.22268	3.86758	9.71712	1.30777
								159	9.64371	13.7153	6.57539	7.00815	6.60831	2.84377	5.3708	1.20584	7.5808	7.6672	5.90931	5.24336	2.84939	5.11199	6.97712	5.85702	5.3909	4.84253	4.72139	3.59064	2.6007	3.89693	2.65989	1.9378	3.09538	0.274111	0.373865	2.89669	3.43741	1.93608	3.44875	3.10172	4.52875	2.94588	2.51247	4.43436	5.38705	6.20445	3.66432	9.71204	1.30005
								162	9.67612	14.1107	6.62317	7.01389	6.57828	2.84623	5.29511	1.20959	7.60009	7.6604	5.91777	5.2497	2.83497	5.12137	6.97399	5.83921	5.3724	4.83064	4.70068	3.58603	2.61253	3.7656	2.50683	1.92789	3.11705	0.232301	0.316558	2.90349	3.36549	1.92313	3.44757	3.07018	4.58354	3.00121	2.51865	4.43761	5.38401	6.18929	3.54343	9.81989	1.29951
								165	9.65993	13.8288	6.50863	7.02853	6.58063	2.83583	5.26436	1.23996	7.62755	7.70842	5.9336	5.2581	2.83903	5.12698	6.98788	5.85716	5.36047	4.85576	4.74296	3.61072	2.60656	3.63452	2.35555	1.9721	3.10412	0.194323	0.277662	2.93174	3.42936	1.91198	3.45175	3.12012	4.59964	3.00745	2.53078	4.45337	5.43008	6.22427	3.44093	9.66464	1.34554
								168	9.6577	13.6114	6.38987	7.00575	6.58407	2.79005	5.19629	1.2171	7.56828	7.67798	5.90844	5.23139	2.81079	5.10642	6.97441	5.85567	5.29465	4.81866	4.6942	3.58585	2.58518	3.47289	2.18716	1.91567	3.07644	0.150644	0.237561	2.89565	3.38029	1.88079	3.42982	2.9907	4.35824	2.93799	2.4984	4.43261	5.40552	6.22651	3.3083	9.62942	1.26424
								171	9.68111	13.3114	6.46805	7.03114	6.57924	2.81283	5.11247	1.22605	7.60541	7.67547	5.91568	5.22483	2.81459	5.10535	6.98426	5.85082	5.23729	4.84281	4.7297	3.5986	2.60068	3.2941	2.04759	1.93254	3.09661	0.127201	0.211775	2.89344	3.41188	1.89624	3.45316	2.9846	4.38161	2.89756	2.48422	4.45727	5.43751	6.20187	3.19986	9.61926	1.26967
								174	9.67266	13.6828	6.4684	7.01636	6.56685	2.79768	5.03387	1.23334	7.63551	7.71042	5.91562	5.23931	2.83202	5.10001	6.98545	5.84354	5.1452	4.82758	4.72132	3.59617	2.59368	3.14565	1.89489	1.93776	3.10481	0.110818	0.19273	2.91041	3.40512	1.8617	3.44299	3.08942	4.45978	2.98937	2.51145	4.43873	5.42178	6.21752	3.07837	9.75437	1.29383
								177	9.73036	13.8224	6.50354	7.00835	6.57081	2.78929	4.97101	1.23179	7.60944	7.70746	5.89567	5.25354	2.84329	5.12117	6.96589	5.8536	5.06693	4.82241	4.73759	3.60264	2.5853	2.95887	1.76609	1.93276	3.08926	0.091166	0.173133	2.93229	3.40436	1.87327	3.43927	3.07628	4.60155	2.98641	2.53924	4.45393	5.42415	6.21204	2.99574	9.7437	1.29447
								180	9.72285	13.9578	6.58716	7.02711	6.57386	2.82547	4.88637	1.2356	7.62843	7.69372	5.9151	5.23651	2.8237	5.12416	6.95533	5.83816	4.97788	4.82503	4.73595	3.59665	2.59208	2.78968	1.64061	1.91215	3.1096	0.080557	0.150727	2.92003	3.44318	1.89248	3.44865	3.1258	4.49944	2.9587	2.51882	4.44613	5.43348	6.20467	2.89653	9.75014	1.32157
								183	9.70125	13.6674	6.42167	7.0125	6.5461	2.7902	4.81615	1.19056	7.61139	7.67215	5.87635	5.23488	2.78654	5.11266	6.92909	5.83687	4.8631	4.81051	4.72446	3.57339	2.56765	2.59796	1.50615	1.93445	3.08614	0.0634	0.138649	2.90214	3.40122	1.82476	3.41603	3.0379	4.48986	2.94829	2.4743	4.43124	5.42106	6.20607	2.79636	9.75657	1.29158
								186	9.6981	13.921	6.4944	7.02158	6.5174	2.79745	4.72416	1.19527	7.62133	7.70244	5.87977	5.2274	2.8119	5.09297	6.90987	5.79099	4.7532	4.8004	4.71091	3.5929	2.57502	2.43912	1.40518	1.93045	3.07238	0.046411	0.125956	2.95049	3.42138	1.84586	3.4252	3.10656	4.64715	3.03002	2.50549	4.41151	5.44478	6.17814	2.74346	9.87678	1.31032
								189	9.61205	13.1969	6.33278	6.96441	6.48032	2.7328	4.63181	1.15745	7.56387	7.60181	5.84447	5.18301	2.73096	5.04974	6.88198	5.76686	4.62828	4.74391	4.66536	3.55566	2.55249	2.25964	1.29376	1.90424	3.04736	0.029015	0.107735	2.87916	3.3346	1.80307	3.3831	2.91405	4.49024	2.88277	2.44282	4.40683	5.39436	6.13551	2.62843	9.55153	1.23944
								192	9.69593	13.5336	6.45136	7.01203	6.46094	2.75683	4.58429	1.17093	7.5815	7.64038	5.83526	5.20046	2.76982	5.07011	6.87061	5.76216	4.54453	4.75839	4.70503	3.57356	2.54037	2.12597	1.21539	1.9298	3.04982	0.023553	0.101547	2.87745	3.38781	1.81107	3.4044	3.05588	4.66094	2.94555	2.46738	4.39481	5.44739	6.14913	2.54367	9.85782	1.32211
								195	9.6305	13.3999	6.25688	6.94932	6.46185	2.74434	4.49989	1.14973	7.53963	7.57899	5.83627	5.16115	2.70795	5.05166	6.86204	5.77186	4.43576	4.72002	4.67752	3.53019	2.54154	1.98822	1.11284	1.89059	3.03539	0.01002	0.094254	2.88572	3.349	1.78604	3.35179	2.99879	4.31724	2.78668	2.39581	4.37839	5.38332	6.13193	2.39437	9.59979	1.26791
								198	9.67112	13.8592	6.54763	6.9719	6.51502	2.74924	4.45317	1.16606	7.53969	7.65198	5.86967	5.22098	2.74629	5.09126	6.87746	5.78933	4.34861	4.74277	4.69977	3.55844	2.54813	1.87201	1.06176	1.92219	3.05836	0.013759	0.093239	2.90159	3.36433	1.8121	3.37647	3.05651	4.56343	2.91443	2.44725	4.38565	5.38309	6.14578	2.33289	9.67022	1.30817
								201	9.64836	13.4143	6.3066	6.98357	6.46716	2.72168	4.39058	1.15671	7.55214	7.63306	5.86137	5.19211	2.71352	5.06269	6.85305	5.77951	4.2584	4.74093	4.67159	3.56196	2.52394	1.75303	0.973208	1.91559	3.04147	0.016192	0.084568	2.91029	3.34818	1.76834	3.36792	2.95726	4.33506	2.84081	2.40103	4.39661	5.41577	6.15189	2.25222	9.66785	1.25651
								204	9.69069	13.5853	6.45189	6.97503	6.49869	2.73356	4.32659	1.14331	7.52678	7.62568	5.85492	5.21945	2.77238	5.07582	6.86802	5.78511	4.16851	4.7316	4.67639	3.55489	2.54426	1.65095	0.923426	1.93063	3.03852	0.007201	0.082865	2.91642	3.3557	1.80015	3.37365	2.99206	4.50595	2.91279	2.4253	4.39184	5.38751	6.15602	2.16618	9.65854	1.24986
								207	9.77496	13.9136	6.52831	7.03916	6.51901	2.75448	4.31264	1.14404	7.62597	7.69859	5.90886	5.24619	2.77375	5.09552	6.91636	5.8146	4.11659	4.76677	4.73396	3.59751	2.55545	1.57671	0.888672	1.95198	3.0787	0.007003	0.085556	2.9416	3.41573	1.81823	3.40618	3.0686	4.55653	2.9645	2.4633	4.44925	5.46998	6.20793	2.14832	9.91268	1.31105
								210	9.64092	13.1926	6.27709	6.94196	6.44846	2.67939	4.18618	1.09806	7.46357	7.55749	5.81488	5.1663	2.6898	5.02552	6.81797	5.73754	3.97894	4.67028	4.65824	3.51355	2.50675	1.44722	0.78998	1.87528	3.02037	-0.01734	0.064889	2.85073	3.29404	1.75983	3.33042	2.92372	4.34425	2.82536	2.36394	4.35989	5.37479	6.12571	2.00655	9.57964	1.21992
								213	9.63969	13.4345	6.34068	6.92098	6.41597	2.69955	4.12055	1.1117	7.45935	7.52875	5.81415	5.14686	2.66443	5.03791	6.81684	5.73303	3.88571	4.66614	4.64067	3.5051	2.50548	1.36024	0.770968	1.86233	3.01123	-0.02086	0.057858	2.87929	3.28874	1.73139	3.32208	2.99154	4.36399	2.81155	2.37114	4.35979	5.34568	6.09708	1.93197	9.53765	1.26742
								216	9.62473	13.7718	6.29413	6.91141	6.41502	2.68895	4.05816	1.08617	7.46615	7.57573	5.8105	5.16603	2.70055	5.01443	6.79001	5.70507	3.79667	4.64551	4.64675	3.50252	2.48807	1.29202	0.728263	1.87937	3.00834	-0.01416	0.055512	2.85563	3.31555	1.78032	3.32337	2.9908	4.47032	2.90129	2.39002	4.35102	5.34124	6.10429	1.90272	9.65024	1.29237
								219	9.58856	13.2283	6.24845	6.90015	6.40093	2.66276	4.00629	1.08321	7.42987	7.48642	5.78259	5.13187	2.63343	5.00249	6.78347	5.70409	3.71216	4.64971	4.62701	3.47831	2.46657	1.2084	0.680417	1.86998	2.98215	-0.02354	0.047629	2.83897	3.27662	1.75761	3.30653	2.90974	4.31839	2.79545	2.36694	4.34129	5.32631	6.07867	1.82253	9.48923	1.23959
								222	9.61593	13.3946	6.33629	6.92967	6.39644	2.65729	3.96542	1.09656	7.47367	7.52875	5.7888	5.14087	2.67492	5.01376	6.79589	5.70674	3.64631	4.65246	4.63875	3.50398	2.47761	1.16246	0.65912	1.87163	3.00432	-0.02301	0.053029	2.84656	3.30884	1.75677	3.32261	2.96851	4.41361	2.84344	2.38061	4.36557	5.36266	6.10154	1.78468	9.58946	1.28209
								225	9.64305	13.7473	6.32048	6.93557	6.41476	2.67563	3.95064	1.11144	7.48914	7.57448	5.82259	5.1505	2.67269	5.00337	6.77853	5.71009	3.57338	4.64495	4.64295	3.52086	2.4875	1.11384	0.626873	1.89572	3.00595	-0.02229	0.045355	2.86133	3.29731	1.79083	3.32265	2.99206	4.49848	2.90139	2.40483	4.37161	5.36882	6.10159	1.73382	9.6582	1.2729
								228	9.68419	13.5374	6.27164	6.9324	6.38878	2.64932	3.8912	1.11174	7.46156	7.55845	5.78018	5.13639	2.67158	5.00592	6.78582	5.70429	3.49802	4.63882	4.64812	3.49358	2.46299	1.05509	0.590199	1.88663	2.9994	-0.03273	0.040154	2.84736	3.30954	1.76995	3.31367	2.9396	4.43487	2.84672	2.37766	4.35877	5.37025	6.09723	1.66618	9.59826	1.25553
								231	9.63718	13.3264	6.27375	6.92925	6.35254	2.63376	3.83447	1.08054	7.44822	7.53636	5.78591	5.10703	2.64084	4.99857	6.76102	5.66878	3.4058	4.60236	4.63475	3.47975	2.46931	1.00639	0.566411	1.87276	2.97415	-0.03785	0.031538	2.86856	3.29113	1.74508	3.30634	2.9232	4.39407	2.80969	2.34998	4.35935	5.35612	6.07442	1.62413	9.56474	1.25832
								234	9.61103	12.7093	6.01462	6.91093	6.35814	2.61622	3.79149	1.08625	7.43924	7.49728	5.76125	5.09553	2.58434	4.98839	6.7767	5.67034	3.33764	4.60244	4.63433	3.47654	2.45807	0.956826	0.54532	1.8638	2.97946	-0.04163	0.034383	2.81458	3.27551	1.71404	3.28594	2.84602	4.15803	2.69454	2.29554	4.35957	5.33702	6.08353	1.57523	9.56762	1.21645
								237	9.67797	13.0019	6.22913	6.93416	6.36927	2.6379	3.74482	1.10032	7.45289	7.5269	5.77468	5.11742	2.63219	4.99596	6.7782	5.67956	3.27293	4.62644	4.63256	3.47809	2.46779	0.909613	0.514645	1.84998	3.00548	-0.04005	0.034591	2.85018	3.28629	1.74739	3.29419	2.9069	4.40422	2.79523	2.33042	4.35043	5.35602	6.08449	1.55379	9.59589	1.2527
								240	9.71289	13.0807	6.18749	6.9498	6.35306	2.62909	3.68831	1.0766	7.4652	7.44445	5.73302	5.14851	2.64497	4.99609	6.78069	5.67162	3.20575	4.59558	4.65225	3.47468	2.43811	0.85897	0.484286	1.83246	2.97999	-0.0532	0.026383	2.84999	3.23081	1.717	3.28599	2.92614	4.40728	2.83259	2.3615	4.34961	5.35106	6.08815	1.50066	9.51327	1.25881
								243	9.76979	13.1372	6.28201	6.969	6.34322	2.64074	3.65765	1.03836	7.46166	7.51545	5.76949	5.15221	2.65106	5.0224	6.80024	5.6866	3.15304	4.62511	4.67038	3.4847	2.45824	0.840477	0.487873	1.87198	3.01901	-0.03951	0.034093	2.87824	3.27801	1.72979	3.29165	2.91941	4.47951	2.85976	2.3966	4.39196	5.3944	6.1017	1.47744	9.73439	1.27583
								246	9.68985	12.7626	6.1701	6.93026	6.34242	2.60643	3.60395	0.98209	7.45784	7.44504	5.74306	5.13004	2.57831	5.00537	6.77528	5.65747	3.07456	4.57653	4.65343	3.45462	2.43138	0.794165	0.446834	1.83033	2.9565	-0.05293	0.021671	2.81213	3.223	1.69512	3.25211	2.84466	4.32586	2.70977	2.3083	4.32928	5.35045	6.07188	1.41947	9.42591	1.21479
								249	9.74218	13.198	6.22105	6.95556	6.33692	2.64974	3.57074	0.989554	7.4398	7.51612	5.78235	5.14651	2.61679	5.00455	6.78629	5.68018	3.02326	4.59067	4.66945	3.49141	2.44367	0.775008	0.437963	1.85576	2.98734	-0.04209	0.037744	2.83952	3.28722	1.73332	3.28525	2.92509	4.42932	2.82886	2.34284	4.35014	5.37501	6.08373	1.39219	9.59776	1.27231
								252	9.74239	13.3306	6.26233	6.96065	6.37646	2.67305	3.54453	1.03245	7.47287	7.5778	5.78141	5.17448	2.64851	5.0284	6.81015	5.70106	2.97335	4.62007	4.67822	3.50258	2.47279	0.755567	0.445168	1.87041	2.99844	-0.04605	0.03759	2.86954	3.31112	1.72963	3.32986	2.97555	4.39751	2.78482	2.36167	4.34444	5.37706	6.11123	1.37228	9.76741	1.31619
								255	9.80754	13.4255	6.37512	7.00007	6.37395	2.66755	3.53024	1.06254	7.51853	7.57862	5.79178	5.17823	2.61665	5.03836	6.8278	5.70417	2.928	4.63243	4.68481	3.49224	2.47528	0.721204	0.422268	1.85554	3.01293	-0.05409	0.030922	2.86501	3.31613	1.74832	3.41848	2.96914	4.44254	2.80235	2.37879	4.37473	5.40642	6.11507	1.34314	9.76097	1.30318
								258	9.69055	12.6561	6.10475	6.91131	6.33935	2.60787	3.46076	1.02692	7.44601	7.4511	5.75223	5.11193	2.52057	5.00641	6.76443	5.67005	2.84735	4.58172	4.63121	3.47766	2.42492	0.671526	0.388101	1.83902	2.98398	-0.06302	0.023275	2.82518	3.20622	1.67305	3.4222	2.85422	4.24271	2.65795	2.27212	4.34241	5.37107	6.08453	1.29098	9.5385	1.21249
								261	9.77115	12.9395	6.23282	6.96415	6.34064	2.62898	3.44552	1.03146	7.46672	7.52779	5.77008	5.15982	2.58447	5.00317	6.78363	5.67614	2.80181	4.59129	4.6418	3.48267	2.43608	0.660904	0.381912	1.8645	2.97989	-0.0539	0.027669	2.86593	3.26479	1.69355	3.45115	2.88987	4.40058	2.73924	2.33768	4.35063	5.38988	6.09684	1.26526	9.60859	1.25715
								264	9.79541	13.2193	6.28868	6.94627	6.33189	2.61687	3.39966	1.04036	7.4649	7.55963	5.7734	5.15478	2.63219	5.02702	6.80165	5.68297	2.74281	4.59905	4.68242	3.49418	2.44211	0.643185	0.377199	1.86372	2.99535	-0.05776	0.029545	2.88229	3.28227	1.68953	3.46057	2.94896	4.43334	2.80838	2.33212	4.35336	5.40504	6.09049	1.24713	9.68004	1.28376
								267	9.80324	12.9971	6.24353	6.99677	6.31548	2.61611	3.37043	1.02525	7.44765	7.52439	5.7616	5.13573	2.56874	5.00832	6.77772	5.67361	2.69913	4.60512	4.65497	3.47539	2.41872	0.615778	0.353284	1.85111	2.99222	-0.05658	0.030097	2.86783	3.25698	1.70068	3.46552	2.91131	4.34368	2.74143	2.3155	4.32397	5.42066	6.08643	1.21002	9.64737	1.25588
								270	9.80205	13.4915	6.3853	6.95758	6.27888	2.63748	3.31623	1.03323	7.44743	7.5201	5.75986	5.14499	2.5791	5.01176	6.77095	5.65913	2.62076	4.59361	4.67628	3.47499	2.45011	0.600778	0.373486	1.85615	2.9896	-0.0606	0.025232	2.8636	3.25972	1.67928	3.46808	3.02518	4.53469	2.84322	2.38554	4.35114	5.37672	6.07296	1.1773	9.88965	1.33003
								273	9.78272	13.377	6.24265	6.94344	6.27141	2.64944	3.29312	1.00637	7.38741	7.51368	5.74678	5.15344	2.56514	5.02749	6.7797	5.67232	2.58141	4.5835	4.67595	3.47396	2.43339	0.581305	0.354077	1.8455	2.98299	-0.05874	0.023909	2.88425	3.24719	1.66678	3.45563	2.89134	4.42108	2.73804	2.35214	4.33021	5.36817	6.08318	1.12306	9.72102	1.29178
								276	9.83477	13.3583	6.36633	6.95382	6.2899	2.63896	3.26848	1.00767	7.39614	7.60506	5.79299	5.17265	2.62439	5.03686	6.78838	5.68495	2.53767	4.59314	4.67579	3.48951	2.45464	0.5719	0.353411	1.89193	3.00366	-0.05333	0.033377	2.90043	3.28174	1.67902	3.45928	2.95663	4.55366	2.78811	2.40205	4.35865	5.39582	6.09005	1.08329	9.82396	1.29887
								279	9.79156	13.2598	6.27849	6.9456	6.28443	2.61808	3.24015	0.98412	7.39851	7.49506	5.73379	5.1372	2.57674	5.01555	6.77885	5.66843	2.48291	4.5778	4.65935	3.47493	2.42719	0.545567	0.330337	1.84259	2.98976	-0.06149	0.025069	2.84914	3.25319	1.66871	3.45801	2.91226	4.41667	2.74527	2.31204	4.34025	5.38351	6.06606	1.05684	9.74455	1.28435
								282	9.83463	12.9283	6.27059	6.98583	6.26326	2.62358	3.20588	0.968771	7.43675	7.53939	5.75838	5.15061	2.54233	5.02249	6.79229	5.67341	2.44659	4.58451	4.66697	3.48373	2.43297	0.522601	0.327417	1.85259	2.9878	-0.06948	0.025631	2.85508	3.27108	1.67504	3.45526	2.87315	4.41437	2.69586	2.33836	4.35004	5.42164	6.08869	1.04205	9.76267	1.26737
								285	9.77384	13.3887	6.32628	6.963	6.26254	2.6308	3.12342	0.896821	7.39082	7.53857	5.74297	5.13584	2.57713	5.00668	6.74759	5.63898	2.38985	4.57473	4.63068	3.46935	2.4257	0.509387	0.318895	1.86919	2.97125	-0.06434	0.02448	2.87598	3.25261	1.66482	3.43183	2.95232	4.47319	2.79928	2.35719	4.33038	5.36871	6.04994	1.00999	9.77418	1.26811
								288	9.82868	13.3866	6.29834	6.98143	6.27409	2.62613	3.06627	0.85524	7.4265	7.53133	5.7399	5.15021	2.5713	5.0097	6.77242	5.66957	2.35912	4.5721	4.64328	3.47236	2.42381	0.500409	0.308643	1.85028	2.98378	-0.07197	0.025341	2.90202	3.25336	1.66454	3.40068	2.90585	4.46993	2.7456	2.32701	4.33398	5.39743	6.0653	0.992761	9.82819	1.31071
								291	9.83515	13.4292	6.3001	6.96192	6.27738	2.63828	3.03609	0.856005	7.37673	7.55187	5.75295	5.1638	2.5962	5.01138	6.77322	5.67343	2.32142	4.58102	4.64054	3.48267	2.42061	0.491668	0.298788	1.8582	2.98471	-0.07218	0.027705	2.88198	3.28781	1.662	3.37848	2.96714	4.46878	2.75721	2.34131	4.3383	5.37176	6.0772	0.966182	9.81126	1.31467
								294	9.80219	13.6215	6.2228	6.94459	6.27339	2.65718	2.99246	0.840672	7.39819	7.50134	5.71105	5.13977	2.56357	5.01245	6.75176	5.66022	2.27809	4.56319	4.62708	3.46262	2.40239	0.471579	0.288378	1.85446	2.97747	-0.071	0.021943	2.86917	3.25162	1.67247	3.38326	2.99175	4.45116	2.75118	2.3248	4.32265	5.39222	6.03943	0.956172	9.76334	1.31428
								297	9.78213	13.1031	6.24353	6.95419	6.2519	2.62647	2.96128	0.819858	7.39639	7.48649	5.70994	5.13363	2.56442	4.98853	6.74078	5.64774	2.24007	4.56388	4.61484	3.45749	2.40019	0.44975	0.269636	1.83372	2.96969	-0.07261	0.013734	2.84589	3.23058	1.68047	3.37561	2.89649	4.41878	2.74669	2.30966	4.32594	5.3844	6.04646	0.935755	9.58675	1.26727
								300	9.82372	13.3493	6.28587	6.99345	6.29875	2.65023	2.93757	0.813987	7.42372	7.49233	5.71423	5.1489	2.54377	5.00568	6.76241	5.65047	2.21113	4.5683	4.62575	3.48149	2.40685	0.444803	0.271223	1.82889	2.9686	-0.07473	0.018935	2.84607	3.25517	1.70122	3.38405	2.95095	4.48947	2.76302	2.31902	4.33681	5.41205	6.06273	0.915108	9.6709	1.27334
[truncated: 318 more columns]

## Sheet: Figure 4
		Figure 4c											Figure 4d
								Rg(nm)											RMSD(nm)
								Times	-BBR	+BBR									Times	-BBR	+BBR
								0	3.90448	4.14697									0	0.0005185	0.0005
								0.1	3.91278	4.14									0.1	0.236714	0.237233
								0.2	3.83228	4.03771									0.2	0.302053	0.31613
								0.3	3.85987	4.06323									0.3	0.287566	0.338452
								0.4	3.82585	4.07803									0.4	0.333891	0.414541
								0.5	3.83074	4.07724									0.5	0.381084	0.369337
								0.6	3.87269	4.12298									0.6	0.413557	0.366108
								0.7	3.87541	4.04201									0.7	0.38035	0.382835
								0.8	3.877	4.07857									0.8	0.420431	0.373251
								0.9	3.83949	4.13724									0.9	0.480307	0.412569
								1	3.77713	4.1657									1	0.53425	0.521467
								1.1	3.81367	4.19421									1.1	0.488514	0.461203
								1.2	3.84982	4.29943									1.2	0.466807	0.507061
								1.3	3.89656	4.26287									1.3	0.4722	0.536656
								1.4	3.85951	4.3163									1.4	0.512742	0.620035
								1.5	3.93209	4.33483									1.5	0.509312	0.684011
								1.6	3.95019	4.37113									1.6	0.550186	0.749976
								1.7	3.89213	4.41735									1.7	0.580377	0.775827
								1.8	3.94379	4.41228									1.8	0.627221	0.819802
								1.9	3.9639	4.31553									1.9	0.634501	0.761973
								2	4.02109	4.44021									2	0.663692	0.845376
								2.1	3.97356	4.48375									2.1	0.618387	0.855148
								2.2	3.9892	4.45949									2.2	0.644611	0.824006
								2.3	4.03231	4.48692									2.3	0.683203	0.868513
								2.4	4.03228	4.42456									2.4	0.707378	0.786316
								2.5	4.01985	4.41838									2.5	0.717217	0.768962
								2.6	4.0671	4.42711									2.6	0.718107	0.786185
								2.7	4.13689	4.30835									2.7	0.774375	0.740991
								2.8	4.15911	4.35684									2.8	0.792014	0.667815
								2.9	4.20281	4.38093									2.9	0.807632	0.704359
								3	4.12668	4.38442									3	0.70659	0.72412
								3.1	4.13446	4.43638									3.1	0.717701	0.780771
								3.2	4.07381	4.45478									3.2	0.672371	0.76342
								3.3	4.14963	4.52967									3.3	0.67997	0.87365
								3.4	4.10787	4.49768									3.4	0.677854	0.885279
								3.5	4.07977	4.4394									3.5	0.710346	0.850291
								3.6	4.11062	4.28614									3.6	0.724053	0.79874
								3.7	4.11959	4.26963									3.7	0.720293	0.877448
								3.8	4.13924	4.36988									3.8	0.805486	0.881501
								3.9	4.17917	4.31623									3.9	0.83806	0.861168
								4	4.18138	4.3116									4	0.901846	0.922986
								4.1	4.19287	4.3732									4.1	0.989509	0.994899
								4.2	4.17751	4.31046									4.2	0.903495	0.884951
								4.3	4.26212	4.31942									4.3	0.929612	0.847289
								4.4	4.22235	4.23916									4.4	0.908446	0.83328
								4.5	4.18784	4.2669									4.5	0.872756	0.807163
								4.6	4.17683	4.2495									4.6	0.902478	0.826887
								4.7	4.19732	4.36183									4.7	0.92471	0.865593
								4.8	4.16257	4.34276									4.8	0.873059	0.872546
								4.9	4.19647	4.44589									4.9	0.965013	0.974858
								5	4.15991	4.53188									5	0.989836	1.09675
								5.1	4.21834	4.56967									5.1	1.01872	1.10231
								5.2	4.1466	4.68667									5.2	1.0035	1.25353
								5.3	4.19034	4.72186									5.3	1.02872	1.33321
								5.4	4.17557	4.78667									5.4	1.01135	1.33512
								5.5	4.1597	4.7827									5.5	0.970359	1.35311
								5.6	4.23963	4.79739									5.6	1.0674	1.34716
								5.7	4.1875	4.87864									5.7	1.03781	1.38912
								5.8	4.13268	4.78561									5.8	1.01481	1.34884
								5.9	4.21578	4.84684									5.9	1.09899	1.42152
								6	4.10371	4.86491									6	1.04646	1.42756
								6.1	3.98168	4.88268									6.1	1.00476	1.47795
								6.2	3.93692	4.85546									6.2	1.03272	1.46946
								6.3	3.98197	4.92015									6.3	1.03622	1.49218
								6.4	3.91685	4.85799									6.4	1.06328	1.46693
								6.5	3.98452	4.89214									6.5	1.14047	1.48467
								6.6	3.96861	4.8944									6.6	1.14859	1.58197
								6.7	3.97849	4.85546									6.7	1.136	1.5316
								6.8	3.99616	4.9903									6.8	1.14606	1.71109
								6.9	4.08742	5.04763									6.9	1.17081	1.76546
								7	4.11055	5.02097									7	1.21585	1.73883
								7.1	3.95751	5.10838									7.1	1.2504	1.87372
								7.2	3.99987	5.12987									7.2	1.30985	1.93636
								7.3	4.004	5.11972									7.3	1.34324	1.91945
								7.4	4.01976	5.18441									7.4	1.26383	1.92523
								7.5	4.03799	5.27075									7.5	1.29298	1.98184
								7.6	4.18385	5.2565									7.6	1.32925	1.96549
								7.7	4.21283	5.27448									7.7	1.33255	2.0317
								7.8	4.17964	5.31729									7.8	1.30388	2.10983
								7.9	4.14392	5.33777									7.9	1.28286	2.16779
								8	4.04348	5.30704									8	1.28818	2.05978
								8.1	4.12951	5.40817									8.1	1.38961	2.13563
								8.2	4.07767	5.3123									8.2	1.30297	2.0677
								8.3	4.03262	5.28911									8.3	1.30405	2.05331
								8.4	3.95429	5.38307									8.4	1.24542	2.16119
								8.5	4.03025	5.51084									8.5	1.34258	2.16474
								8.6	4.0067	5.5889									8.6	1.25356	2.26261
								8.7	4.03842	5.57609									8.7	1.35102	2.24019
								8.8	4.05572	5.60386									8.8	1.30639	2.31386
								8.9	4.09899	5.61849									8.9	1.26775	2.31946
								9	4.14066	5.5747									9	1.31387	2.28555
								9.1	4.16078	5.62881									9.1	1.29773	2.29935
								9.2	4.14214	5.67743									9.2	1.31781	2.37298
								9.3	4.2833	5.63988									9.3	1.36081	2.39731
								9.4	4.17234	5.64491									9.4	1.33634	2.40313
								9.5	4.21696	5.67484									9.5	1.3115	2.42957
								9.6	4.12307	5.63497									9.6	1.28921	2.39431
								9.7	4.1412	5.56805									9.7	1.28517	2.33383
								9.8	4.23131	5.60964									9.8	1.35919	2.38916
								9.9	4.20433	5.48524									9.9	1.3008	2.37807
								10	4.19595	5.58179									10	1.25898	2.4356
								10.1	4.22044	5.52256									10.1	1.23374	2.46052
								10.2	4.14187	5.50297									10.2	1.18738	2.44773
								10.3	4.05099	5.52385									10.3	1.20667	2.43054
								10.4	3.99419	5.58709									10.4	1.17075	2.40956
								10.5	4.07202	5.63585									10.5	1.20064	2.42727
								10.6	4.15883	5.72434									10.6	1.26	2.54022
								10.7	4.12886	5.70493									10.7	1.28526	2.5138
								10.8	4.11174	5.68779									10.8	1.26612	2.49732
								10.9	4.09743	5.64816									10.9	1.27108	2.44753
								11	4.08095	5.62728									11	1.2698	2.38308
								11.1	4.13254	5.61656									11.1	1.30968	2.36525
								11.2	4.11091	5.52519									11.2	1.31714	2.29842
								11.3	4.20721	5.56257									11.3	1.31162	2.32869
								11.4	4.16391	5.55296									11.4	1.31312	2.26379
								11.5	4.11322	5.52106									11.5	1.26088	2.20729
								11.6	4.05116	5.4211									11.6	1.29774	2.0868
								11.7	3.88596	5.4196									11.7	1.27347	2.13343
								11.8	3.8589	5.42307									11.8	1.24268	2.15889
								11.9	3.89198	5.38383									11.9	1.19626	2.14777
								12	3.94264	5.43975									12	1.23758	2.12845
								12.1	3.91098	5.46738									12.1	1.22264	2.16703
								12.2	3.9282	5.5301									12.2	1.19293	2.18387
								12.3	3.89714	5.48853									12.3	1.22392	2.18897
								12.4	3.90874	5.42502									12.4	1.25932	2.13957
								12.5	3.86461	5.37875									12.5	1.27634	2.10415
								12.6	3.82985	5.23177									12.6	1.25024	1.97869
								12.7	3.83229	5.1592									12.7	1.29735	1.97384
								12.8	3.8053	5.19839									12.8	1.30709	2.06305
								12.9	3.86689	5.15369									12.9	1.38383	2.04278
								13	3.87246	5.16015									13	1.42397	2.03314
								13.1	3.84411	5.21122									13.1	1.395	2.09521
								13.2	3.8201	5.09058									13.2	1.4319	2.0235
								13.3	3.78774	4.96598									13.3	1.4772	1.98425
								13.4	3.84558	4.97035									13.4	1.46952	1.94893
								13.5	3.96915	5.02891									13.5	1.46648	2.04991
								13.6	3.94411	5.14852									13.6	1.48342	2.13469
								13.7	3.87643	5.16509									13.7	1.47067	2.14776
								13.8	3.88296	5.15383									13.8	1.4904	2.19192
								13.9	3.97558	5.14441									13.9	1.5342	2.23107
								14	3.94306	5.10984									14	1.49089	2.09879
								14.1	4.01284	5.06051									14.1	1.53831	2.05208
								14.2	4.0222	5.05586									14.2	1.49986	2.07256
								14.3	4.0685	5.09921									14.3	1.48698	2.14369
								14.4	4.04787	5.09259									14.4	1.48385	2.14717
								14.5	4.15353	5.08008									14.5	1.51429	2.15474
								14.6	4.13976	5.10418									14.6	1.51737	2.09994
								14.7	4.19208	5.03682									14.7	1.5237	2.07352
								14.8	4.16532	5.06725									14.8	1.47403	2.09442
								14.9	4.1397	5.05413									14.9	1.48261	2.09651
								15	4.0487	5.1291									15	1.44224	2.1984
								15.1	4.10876	5.11437									15.1	1.46085	2.15046
								15.2	4.16491	5.20382									15.2	1.50687	2.30244
								15.3	4.2582	5.09326									15.3	1.52097	2.28086
								15.4	4.32515	5.16049									15.4	1.56522	2.26595
								15.5	4.39779	5.21072									15.5	1.56701	2.31451
								15.6	4.47465	5.20434									15.6	1.60203	2.28894
								15.7	4.42983	5.16379									15.7	1.55329	2.21943
								15.8	4.40245	5.09391									15.8	1.48947	2.15148
								15.9	4.44675	5.09417									15.9	1.54603	2.14575
								16	4.60385	5.10894									16	1.61681	2.07215
								16.1	4.58436	5.04476									16.1	1.65196	2.013
								16.2	4.61392	5.09511									16.2	1.62346	2.02445
								16.3	4.63026	5.07128									16.3	1.67334	2.01245
								16.4	4.55396	5.20469									16.4	1.64329	2.11556
								16.5	4.57658	5.2565									16.5	1.62115	2.17152
								16.6	4.65613	5.23772									16.6	1.67122	2.25387
								16.7	4.72369	5.28383									16.7	1.73337	2.28355
								16.8	4.64098	5.36738									16.8	1.70615	2.31911
								16.9	4.50863	5.31961									16.9	1.60455	2.29833
								17	4.52123	5.29272									17	1.59713	2.36166
								17.1	4.61722	5.33542									17.1	1.72284	2.31966
								17.2	4.60367	5.27231									17.2	1.62889	2.31551
								17.3	4.58401	5.28713									17.3	1.63278	2.22709
								17.4	4.54904	5.2263									17.4	1.63109	2.17347
								17.5	4.64778	5.18896									17.5	1.73394	2.21676
								17.6	4.56881	5.26607									17.6	1.68925	2.25014
								17.7	4.56833	5.21213									17.7	1.73156	2.18673
								17.8	4.54254	5.23716									17.8	1.72257	2.1819
								17.9	4.51907	5.23235									17.9	1.65946	2.22037
								18	4.57126	5.20186									18	1.71048	2.22277
								18.1	4.6831	5.16895									18.1	1.80581	2.24126
								18.2	4.6563	5.24373									18.2	1.74089	2.31627
								18.3	4.63424	5.2578									18.3	1.75218	2.22168
								18.4	4.60548	5.19809									18.4	1.79869	2.22857
								18.5	4.66866	5.12034									18.5	1.85407	2.18325
								18.6	4.72676	4.99652									18.6	1.96688	2.1241
								18.7	4.72909	4.98928									18.7	1.92842	2.14007
								18.8	4.68142	5.09887									18.8	1.85826	2.18824
								18.9	4.72238	5.04252									18.9	1.86166	2.12393
								19	4.67117	5.1604									19	1.85576	2.11351
								19.1	4.71564	5.08619									19.1	1.87113	2.07766
								19.2	4.69763	4.992									19.2	1.80408	2.07669
								19.3	4.74931	5.02208									19.3	1.85134	2.17706
								19.4	4.64485	5.1047									19.4	1.74793	2.19363
								19.5	4.61701	5.09579									19.5	1.70635	2.232
								19.6	4.64278	5.04201									19.6	1.74667	2.16441
								19.7	4.68121	5.16426									19.7	1.72953	2.27858
								19.8	4.66462	5.11953									19.8	1.76513	2.22989
								19.9	4.67018	5.1478									19.9	1.82602	2.18959
								20	4.63338	5.17162									20	1.73561	2.2093
								20.1	4.66973	5.13676									20.1	1.77975	2.19949
								20.2	4.63111	5.16096									20.2	1.78551	2.19208
								20.3	4.68132	5.19755									20.3	1.79601	2.23724
								20.4	4.56437	5.21129									20.4	1.66871	2.24233
								20.5	4.59954	5.25306									20.5	1.71697	2.28733
								20.6	4.67437	5.17074									20.6	1.75378	2.18457
								20.7	4.63121	5.27168									20.7	1.79995	2.31089
								20.8	4.59043	5.22456									20.8	1.73469	2.26802
								20.9	4.60465	5.18818									20.9	1.73244	2.31408
								21	4.6243	5.16349									21	1.77326	2.28558
								21.1	4.58685	5.16294									21.1	1.77743	2.23152
								21.2	4.70131	5.20977									21.2	1.8118	2.32934
								21.3	4.67788	5.20675									21.3	1.80125	2.29298
								21.4	4.70344	5.183									21.4	1.79982	2.32023
								21.5	4.71456	5.1149									21.5	1.79358	2.3242
								21.6	4.71848	5.15061									21.6	1.84717	2.25792
								21.7	4.72638	5.12847									21.7	1.87577	2.24546
								21.8	4.74035	5.03871									21.8	1.87331	2.21634
								21.9	4.72387	5.0834									21.9	1.87079	2.24304
								22	4.76401	5.06775									22	1.91632	2.23044
								22.1	4.80559	5.07604									22.1	1.93199	2.24762
								22.2	4.76052	4.99361									22.2	1.88961	2.26059
								22.3	4.79612	4.97943									22.3	1.93108	2.2854
								22.4	4.78139	4.96648									22.4	1.90164	2.28824
								22.5	4.78382	4.91623									22.5	1.88918	2.231
								22.6	4.80321	4.92977									22.6	1.87233	2.29951
								22.7	4.84682	4.97849									22.7	1.95716	2.32341
								22.8	4.73438	4.97602									22.8	1.85839	2.27409
								22.9	4.72786	5.01445									22.9	1.80588	2.34154
								23	4.71536	5.01231									23	1.75717	2.35378
								23.1	4.69296	5.00065									23.1	1.75348	2.29749
								23.2	4.75485	5.04397									23.2	1.80853	2.27557
								23.3	4.69705	4.94117									23.3	1.76195	2.21905
								23.4	4.74166	4.88101									23.4	1.8107	2.10541
								23.5	4.79452	4.99173									23.5	1.8722	2.17386
								23.6	4.82465	4.97015									23.6	1.88374	2.10223
								23.7	4.82681	4.96227									23.7	1.93431	2.23326
								23.8	4.82731	4.90796									23.8	1.95114	2.22214
								23.9	4.82456	4.95159									23.9	1.93265	2.28184
								24	4.86257	4.9873									24	1.97003	2.3436
								24.1	4.81921	5.07907									24.1	1.91168	2.37028
								24.2	4.83417	5.03258									24.2	1.88153	2.40232
								24.3	4.79958	5.0396									24.3	1.84308	2.29106
								24.4	4.82592	5.10183									24.4	1.85703	2.32052
								24.5	4.88043	5.10245									24.5	1.97727	2.37673
								24.6	4.83408	5.13526									24.6	1.92798	2.38417
								24.7	4.78041	5.13936									24.7	1.89684	2.4477
								24.8	4.73763	5.12742									24.8	1.85299	2.45589
								24.9	4.75416	5.13583									24.9	1.88149	2.47328
								25	4.72274	5.12577									25	1.86341	2.39379
								25.1	4.69039	5.02003									25.1	1.85701	2.37652
								25.2	4.72682	5.06002									25.2	1.89019	2.44658
								25.3	4.69479	4.98763									25.3	1.89391	2.43908
								25.4	4.72246	4.99333									25.4	1.89634	2.36402
								25.5	4.70596	4.96747									25.5	1.86107	2.35176
								25.6	4.69623	4.94665									25.6	1.87869	2.3287
								25.7	4.65873	4.96913									25.7	1.8619	2.32784
								25.8	4.58864	4.95163									25.8	1.76795	2.23179
								25.9	4.50422	4.96771									25.9	1.68499	2.233
								26	4.47426	5.05914									26	1.69526	2.29462
								26.1	4.44587	5.05276									26.1	1.69311	2.2254
								26.2	4.39998	5.07637									26.2	1.63294	2.2904
								26.3	4.33206	5.09793									26.3	1.58961	2.27046
								26.4	4.30551	5.09176									26.4	1.56324	2.28897
								26.5	4.34213	5.10859									26.5	1.56264	2.22176
								26.6	4.35529	5.11627									26.6	1.5583	2.20777
								26.7	4.35772	5.14596									26.7	1.5731	2.28813
								26.8	4.35412	5.14338									26.8	1.572	2.27527
								26.9	4.34763	5.08911									26.9	1.544	2.23334
								27	4.25501	5.07987									27	1.52821	2.19364
								27.1	4.25754	5.05656									27.1	1.52016	2.12748
								27.2	4.21403	5.06005									27.2	1.50559	2.09946
								27.3	4.13513	5.03848									27.3	1.43946	2.06726
								27.4	4.18307	5.05373									27.4	1.485	2.10482
								27.5	4.30155	5.04994									27.5	1.56537	2.0276
								27.6	4.28338	5.02252									27.6	1.55182	2.01352
								27.7	4.21536	5.05777									27.7	1.5265	1.9978
								27.8	4.25747	5.02524									27.8	1.51384	1.97374
								27.9	4.15233	5.0129									27.9	1.45076	1.94331
								28	4.25297	5.01618									28	1.58366	1.97888
								28.1	4.20796	5.01447									28.1	1.59861	1.94685
								28.2	4.24324	5.04446									28.2	1.61206	2.04757
								28.3	4.25044	5.05557									28.3	1.59708	2.07958
								28.4	4.18019	5.12519									28.4	1.58722	2.14408
								28.5	4.17891	5.16961									28.5	1.59905	2.1521
								28.6	4.2035	5.12774									28.6	1.54724	2.05587
								28.7	4.25716	5.01532									28.7	1.60349	1.93329
								28.8	4.15936	5.00489									28.8	1.59243	1.97812
								28.9	4.07675	4.96419									28.9	1.56336	1.99511
								29	4.06805	4.99469									29	1.63817	2.02458
								29.1	3.97808	4.96711									29.1	1.67657	2.02105
								29.2	3.98309	4.98127									29.2	1.66084	2.0967
								29.3	4.02787	5.06962									29.3	1.70208	2.19543
								29.4	3.9936	5.06934									29.4	1.72392	2.2781
								29.5	3.9462	5.05781									29.5	1.71091	2.2782
								29.6	3.9453	5.06967									29.6	1.68823	2.20393
								29.7	3.97467	5.10039									29.7	1.65076	2.23024
								29.8	3.93999	5.1226									29.8	1.69007	2.2616
								29.9	4.09339	5.12814									29.9	1.66328	2.24315
								30	4.1062	5.06958									30	1.73405	2.24048
								30.1	4.08879	5.11468									30.1	1.68685	2.25834
								30.2	4.08991	5.10776									30.2	1.68887	2.25701
								30.3	3.98838	5.13832									30.3	1.69555	2.28852
								30.4	4.02783	5.14411									30.4	1.66387	2.31592
								30.5	4.08734	5.03353									30.5	1.67602	2.20008
								30.6	4.02573	5.05263									30.6	1.69164	2.2249
								30.7	4.10594	5.0914									30.7	1.73187	2.27855
								30.8	4.08525	5.0935									30.8	1.73345	2.32228
								30.9	4.0873	5.06371									30.9	1.76846	2.22189
								31	4.10672	5.05363									31	1.7086	2.17341
								31.1	4.0753	5.009									31.1	1.73201	2.06527
								31.2	4.10676	5.04763									31.2	1.69245	2.10704
								31.3	4.06864	5.08328									31.3	1.6786	2.10009
								31.4	4.10087	5.08289									31.4	1.63344	2.05824
								31.5	4.10342	5.18638									31.5	1.60267	2.19995
								31.6	4.06854	5.22069									31.6	1.60189	2.19893
								31.7	4.05131	5.18438									31.7	1.58236	2.14817
								31.8	4.04532	5.2138									31.8	1.55107	2.163
								31.9	4.05887	5.25466									31.9	1.55617	2.20087
								32	4.08882	5.25101									32	1.57752	2.2107
								32.1	4.03074	5.31483									32.1	1.56862	2.25939
								32.2	4.03604	5.26671									32.2	1.55464	2.20389
								32.3	4.08363	5.22693									32.3	1.56086	2.15257
								32.4	3.9392	5.19976									32.4	1.4745	2.1053
								32.5	3.91092	5.17991									32.5	1.51628	2.02198
								32.6	3.88615	5.15364									32.6	1.54053	2.01846
								32.7	3.90792	5.1081									32.7	1.58816	1.99217
								32.8	3.89861	5.09205									32.8	1.67676	1.9726
								32.9	3.9078	5.05591									32.9	1.73062	1.89458
								33	3.8196	5.01004									33	1.72881	1.86609
								33.1	3.83276	5.0405									33.1	1.68644	1.82823
								33.2	3.82314	5.06356									33.2	1.65655	1.88913
								33.3	3.8271	5.05024									33.3	1.731	1.85826
								33.4	3.77715	5.01083									33.4	1.72894	1.80736
								33.5	3.7316	5.02182									33.5	1.77667	1.83844
								33.6	3.77437	5.03022									33.6	1.72769	1.84121
								33.7	3.74571	5.06488									33.7	1.74331	1.91255
								33.8	3.76184	5.02343									33.8	1.7096	1.87779
								33.9	3.7647	5.04659									33.9	1.63327	1.94028
								34	3.83075	4.99155									34	1.65383	1.85121
								34.1	3.92882	5.0001									34.1	1.61815	1.80726
								34.2	3.93642	5.01829									34.2	1.58032	1.79922
								34.3	3.88825	4.99834									34.3	1.52025	1.75605
								34.4	3.81107	4.99576									34.4	1.48634	1.79608
								34.5	3.78295	5.02294									34.5	1.48128	1.85125
								34.6	3.84468	5.02516									34.6	1.49248	1.84452
								34.7	3.85798	4.98447									34.7	1.47505	1.74722
								34.8	3.89058	5.00163									34.8	1.48741	1.78371
								34.9	3.91913	4.99859									34.9	1.52901	1.67525
								35	3.93286	4.96427									35	1.50324	1.70795
								35.1	4.02302	5.03156									35.1	1.55547	1.75335
								35.2	3.99644	4.98418									35.2	1.55431	1.77321
								35.3	4.07809	4.97102									35.3	1.53547	1.74073
								35.4	4.02314	4.98857									35.4	1.64467	1.73235
								35.5	4.11129	4.96577									35.5	1.64637	1.74574
								35.6	4.03806	4.96794									35.6	1.6765	1.7723
								35.7	4.03336	4.99454									35.7	1.68415	1.74443
								35.8	4.02627	4.94395									35.8	1.6774	1.6736
								35.9	3.99826	5.02008									35.9	1.6434	1.67788
								36	3.93557	5.07621									36	1.6624	1.6696
								36.1	3.9851	5.11762									36.1	1.69141	1.67293
								36.2	3.98038	5.03726									36.2	1.7435	1.75962
								36.3	3.90264	5.06822									36.3	1.76813	1.90326
								36.4	3.88391	5.09302									36.4	1.71901	1.87663
								36.5	3.9811	5.04006									36.5	1.76183	1.83526
								36.6	3.99863	4.98331									36.6	1.73532	1.7796
								36.7	3.99749	4.95184									36.7	1.76274	1.78178
								36.8	3.97526	4.96886									36.8	1.74885	1.82695
								36.9	3.98866	5.00915									36.9	1.7325	1.74716
								37	4.01	4.95597									37	1.7729	1.67189
								37.1	4.01719	4.94304									37.1	1.74939	1.66261
								37.2	4.07565	4.97186									37.2	1.82129	1.73718
								37.3	4.13237	4.94163									37.3	1.79607	1.76654
								37.4	4.14169	4.98738									37.4	1.75946	1.82992
								37.5	4.04541	4.97768									37.5	1.75713	1.81961
								37.6	4.06253	5.02659									37.6	1.74096	1.86501
								37.7	4.01329	5.06657									37.7	1.69495	1.88277
								37.8	3.93999	5.03807									37.8	1.70355	1.85377
								37.9	3.93636	5.04778									37.9	1.70155	1.90436
								38	3.95405	5.10741									38	1.6569	1.94974
								38.1	3.92517	5.08561									38.1	1.7309	1.91624
								38.2	3.9885	5.05039									38.2	1.80287	1.94069
								38.3	3.9707	5.07854									38.3	1.81412	1.98838
								38.4	3.99707	5.08852									38.4	1.87047	2.01239
								38.5	3.94939	5.18965									38.5	1.78404	2.14957
								38.6	3.8946	5.1823									38.6	1.80902	2.08923
								38.7	3.945	5.19964									38.7	1.78485	2.15462
								38.8	3.88097	5.2075									38.8	1.76042	2.1755
								38.9	3.80543	5.27411									38.9	1.75961	2.22813
								39	3.8214	5.20049									39	1.7812	2.1612
								39.1	3.77991	5.21346									39.1	1.87562	2.2078
								39.2	3.75092	5.24499									39.2	1.9216	2.21134
								39.3	3.66261	5.17796									39.3	1.93016	2.17747
								39.4	3.63693	5.19892									39.4	1.9644	2.21465
								39.5	3.65428	5.17811									39.5	1.95573	2.18408
								39.6	3.58914	5.15819									39.6	1.97682	2.19023
								39.7	3.66751	5.19772									39.7	1.92381	2.24425
								39.8	3.70461	5.21594									39.8	1.88339	2.2637
								39.9	3.65837	5.21544									39.9	1.84663	2.24241
								40	3.64331	5.22525									40	1.83716	2.24461
								40.1	3.65082	5.26837									40.1	1.82769	2.29712
								40.2	3.69316	5.24389									40.2	1.79425	2.25572
								40.3	3.62758	5.27122									40.3	1.78327	2.30014
								40.4	3.63614	5.24312									40.4	1.82736	2.2726
								40.5	3.63762	5.24383									40.5	1.84025	2.28233
								40.6	3.64553	5.25713									40.6	1.84405	2.28131
								40.7	3.60314	5.26088									40.7	1.86364	2.2884
								40.8	3.65672	5.19898									40.8	1.88908	2.19082
								40.9	3.60863	5.26157									40.9	1.90404	2.21561
								41	3.60142	5.17215									41	1.89138	2.1303
								41.1	3.50109	5.18144									41.1	1.92768	2.11832
								41.2	3.63955	5.17384									41.2	1.84384	2.12683
								41.3	3.61096	5.14553									41.3	1.85813	2.15005
								41.4	3.63571	5.19228									41.4	1.80433	2.22286
								41.5	3.63391	5.1938									41.5	1.84265	2.18223
								41.6	3.62926	5.19425									41.6	1.84919	2.2233
								41.7	3.64086	5.2									41.7	1.84021	2.26219
								41.8	3.63578	5.17433									41.8	1.90052	2.19498
								41.9	3.63505	5.23338									41.9	1.9337	2.25099
								42	3.62177	5.21678									42	1.96827	2.22056
								42.1	3.60682	5.2737									42.1	1.90179	2.27199
								42.2	3.55518	5.26766									42.2	1.88529	2.26177
								42.3	3.57134	5.22164									42.3	1.84691	2.21866
								42.4	3.59115	5.16624									42.4	1.84592	2.17863
								42.5	3.54124	5.23114									42.5	1.83695	2.26574
								42.6	3.61605	5.24851									42.6	1.84436	2.29912
								42.7	3.63446	5.19935									42.7	1.82567	2.26682
								42.8	3.56785	5.2385									42.8	1.85307	2.31644
								42.9	3.50085	5.21943									42.9	1.87637	2.31686
								43	3.45345	5.2215									43	1.89347	2.36764
								43.1	3.49085	5.21598									43.1	1.84892	2.36704
								43.2	3.49887	5.26265									43.2	1.86889	2.41249
								43.3	3.46834	5.2107									43.3	1.83847	2.35107
								43.4	3.4218	5.24871									43.4	1.93278	2.39984
								43.5	3.48606	5.24353									43.5	1.92363	2.40708
								43.6	3.50193	5.19803									43.6	1.8561	2.36624
								43.7	3.45705	5.1858									43.7	1.82891	2.34526
								43.8	3.47549	5.19247									43.8	1.7979	2.36668
								43.9	3.43989	5.24139									43.9	1.85788	2.41951
								44	3.4216	5.16324									44	1.89865	2.37906
								44.1	3.53975	5.19612									44.1	1.87073	2.40329
								44.2	3.54469	5.15669									44.2	1.85699	2.35209
								44.3	3.60932	5.23099									44.3	1.83939	2.48423
								44.4	3.55177	5.27649									44.4	1.83366	2.479
								44.5	3.53552	5.25089									44.5	1.85826	2.42239
								44.6	3.50099	5.30967									44.6	1.79702	2.46579
								44.7	3.53118	5.24788									44.7	1.74458	2.41227
								44.8	3.51635	5.27037									44.8	1.7983	2.41689
								44.9	3.45829	5.2612									44.9	1.8148	2.40128
								45	3.5377	5.27827									45	1.77545	2.41175
								45.1	3.51673	5.22287									45.1	1.79969	2.35447
								45.2	3.50484	5.22564									45.2	1.79851	2.3874
								45.3	3.54417	5.14622									45.3	1.82406	2.34584
								45.4	3.51535	5.18967									45.4	1.83009	2.37077
								45.5	3.55233	5.19775									45.5	1.83193	2.37727
								45.6	3.48492	5.16734									45.6	1.9026	2.37032
								45.7	3.46544	5.13897									45.7	1.96011	2.29504
								45.8	3.46117	5.07201									45.8	1.94966	2.25162
								45.9	3.43947	5.07053									45.9	1.95822	2.25079
								46	3.43811	5.08613									46	1.94933	2.26065
								46.1	3.40063	5.12508									46.1	1.94886	2.27457
								46.2	3.36891	5.13336									46.2	1.94284	2.26588
								46.3	3.33506	5.0954									46.3	2.02819	2.22811
								46.4	3.28468	5.09885									46.4	1.99112	2.24751
								46.5	3.27371	5.0935									46.5	2.03128	2.18885
								46.6	3.22887	5.06404									46.6	2.05311	2.148
								46.7	3.26978	5.11678									46.7	2.03592	2.19946
								46.8	3.2983	5.12797									46.8	2.06445	2.25151
								46.9	3.29319	5.13099									46.9	2.11468	2.26555
								47	3.23153	5.10102									47	2.14392	2.26083
								47.1	3.28601	5.11272									47.1	2.13211	2.25489
								47.2	3.31833	5.12131									47.2	2.13624	2.30413
								47.3	3.33817	5.10962									47.3	2.09077	2.29588
								47.4	3.29766	5.13778									47.4	2.1029	2.31794
								47.5	3.31235	5.08463									47.5	2.15155	2.25959
								47.6	3.2997	5.0533									47.6	2.17034	2.2287
								47.7	3.32877	5.03576									47.7	2.14223	2.19218
								47.8	3.41993	5.09306									47.8	2.10092	2.28899
								47.9	3.32014	5.12233									47.9	2.21435	2.29748
								48	3.38471	5.1391									48	2.16841	2.32604
								48.1	3.40937	5.12979									48.1	2.15839	2.36697
								48.2	3.43755	5.12653									48.2	2.16922	2.36683
								48.3	3.38232	5.1257									48.3	2.20175	2.36275
								48.4	3.32229	5.10082									48.4	2.16952	2.33921
								48.5	3.29802	5.12543									48.5	2.14619	2.35746
								48.6	3.3395	5.10099									48.6	2.13872	2.3292
								48.7	3.27874	5.08828									48.7	2.14772	2.34747
								48.8	3.32976	5.14049									48.8	2.11973	2.39533
								48.9	3.33502	5.16554									48.9	2.13969	2.4263
								49	3.35156	5.13765									49	2.07479	2.37105
								49.1	3.34209	5.12607									49.1	2.00043	2.4447
								49.2	3.42278	5.11798									49.2	1.9809	2.41827
								49.3	3.47894	5.1696									49.3	1.96282	2.47694
								49.4	3.53848	5.19875									49.4	1.94537	2.48384
								49.5	3.56613	5.17664									49.5	1.94711	2.44873
								49.6	3.58942	5.13614									49.6	1.96467	2.41574
								49.7	3.59641	5.09766									49.7	1.95572	2.36202
								49.8	3.59803	5.14958									49.8	2.01461	2.41421
								49.9	3.48985	5.10899									49.9	2.07934	2.34001
								50	3.39369	5.15009									50	2.12877	2.38114
								50.1	3.3939	5.04876									50.1	2.08188	2.24393
								50.2	3.43613	5.06376									50.2	2.00604	2.23828
								50.3	3.48709	5.10263									50.3	1.90101	2.26353
								50.4	3.47131	5.0986									50.4	1.90152	2.26
								50.5	3.51034	5.12701									50.5	1.92965	2.27963
								50.6	3.44304	5.15595									50.6	1.90913	2.31893
								50.7	3.46678	5.20922									50.7	1.85618	2.42748
								50.8	3.5874	5.2098									50.8	1.84483	2.45074
								50.9	3.60228	5.19218									50.9	1.84198	2.43596
								51	3.60945	5.28422									51	1.88397	2.5043
								51.1	3.59747	5.23366									51.1	1.90589	2.43263
								51.2	3.61865	5.23984									51.2	1.90199	2.42668
								51.3	3.53988	5.21569									51.3	1.88751	2.36242
								51.4	3.47705	5.21205									51.4	1.92864	2.37274
								51.5	3.53457	5.26315									51.5	1.94659	2.38273
								51.6	3.49754	5.25376									51.6	1.91781	2.38141
								51.7	3.56077	5.20193									51.7	1.86313	2.33404
								51.8	3.48534	5.19116									51.8	1.89525	2.28961
								51.9	3.45998	5.25557									51.9	1.94127	2.34373
								52	3.50962	5.23377									52	1.89776	2.28846
								52.1	3.54795	5.23219									52.1	1.86651	2.31653
								52.2	3.46456	5.18755									52.2	1.87658	2.3028
								52.3	3.38037	5.19607									52.3	1.97698	2.25418
								52.4	3.3789	5.17187									52.4	1.94706	2.26806
								52.5	3.34102	5.1932									52.5	1.92959	2.34351
								52.6	3.33555	5.20444									52.6	1.95021	2.35051
								52.7	3.37989	5.2239									52.7	1.89638	2.38921
								52.8	3.40502	5.19638									52.8	1.93156	2.40968
								52.9	3.4465	5.21627									52.9	1.85954	2.41376
								53	3.49302	5.19388									53	1.8428	2.3869
								53.1	3.52195	5.16176									53.1	1.79276	2.37389
								53.2	3.46438	5.155									53.2	1.83323	2.38584
								53.3	3.44868	5.17067									53.3	1.82473	2.38836
								53.4	3.44108	5.21796									53.4	1.80851	2.45926
								53.5	3.40565	5.24372									53.5	1.7913	2.49775
								53.6	3.38372	5.24736									53.6	1.83156	2.54752
								53.7	3.42173	5.20426									53.7	1.82623	2.46438
								53.8	3.38415	5.18044									53.8	1.86426	2.46309
								53.9	3.31328	5.20354									53.9	1.9133	2.49602
								54	3.38064	5.20482									54	1.91204	2.51847
								54.1	3.45736	5.19715									54.1	1.91678	2.50671
								54.2	3.37502	5.21607									54.2	1.94955	2.53454
								54.3	3.3814	5.19292									54.3	1.95049	2.48861
								54.4	3.48471	5.23024									54.4	1.94695	2.50725
								54.5	3.48194	5.24442									54.5	1.92735	2.48755
								54.6	3.48887	5.19771									54.6	1.94209	2.46386
								54.7	3.56992	5.19453									54.7	1.92871	2.4258
								54.8	3.56593	5.25334									54.8	1.9189	2.48584
								54.9	3.60253	5.24935									54.9	1.92298	2.50015
								55	3.66553	5.24053									55	1.94496	2.50155
								55.1	3.64375	5.19611									55.1	1.92315	2.47855
								55.2	3.60195	5.24819									55.2	1.98596	2.54434
								55.3	3.66983	5.23266									55.3	2.01559	2.52546
								55.4	3.68694	5.2056									55.4	1.96557	2.50089
								55.5	3.69855	5.19148									55.5	1.95762	2.46518
								55.6	3.62323	5.1971									55.6	1.98673	2.4496
								55.7	3.72298	5.17795									55.7	1.98906	2.42951
								55.8	3.69942	5.14745									55.8	1.93145	2.36395
								55.9	3.60441	5.19874									55.9	1.95807	2.42204
								56	3.67821	5.15963									56	1.90835	2.39571
								56.1	3.74053	5.21103									56.1	1.91086	2.45841
								56.2	3.72548	5.14272									56.2	1.89182	2.43276
								56.3	3.62756	5.20737									56.3	1.93231	2.49944
								56.4	3.58106	5.15664									56.4	1.92988	2.49223
								56.5	3.5754	5.11678									56.5	1.90914	2.47127
								56.6	3.55217	5.10184									56.6	1.96514	2.40433
								56.7	3.58243	5.14594									56.7	1.92871	2.42715
								56.8	3.57045	5.16057									56.8	1.8992	2.46711
								56.9	3.60856	5.11639									56.9	1.91756	2.42295
								57	3.62651	5.17231									57	1.93719	2.46921
								57.1	3.66765	5.13683									57.1	1.86417	2.41364
								57.2	3.6483	5.20985									57.2	1.822	2.48857
								57.3	3.61995	5.13769									57.3	1.82937	2.43458
								57.4	3.68633	5.13515									57.4	1.818	2.45445
								57.5	3.67293	5.14926									57.5	1.81351	2.4531
								57.6	3.69938	5.16012									57.6	1.8597	2.43742
								57.7	3.71969	5.09401									57.7	1.85055	2.34308
								57.8	3.69415	5.14393									57.8	1.86041	2.38768
								57.9	3.72274	5.11159									57.9	1.88825	2.39032
								58	3.68706	5.10842									58	1.89661	2.41027
								58.1	3.66704	5.13299									58.1	1.94635	2.41009
								58.2	3.67939	5.14224									58.2	1.87256	2.43885
								58.3	3.59705	5.14199									58.3	1.88962	2.42638
								58.4	3.58672	5.12447									58.4	1.91654	2.39908
								58.5	3.5693	5.17718									58.5	1.91076	2.4521
								58.6	3.57304	5.15603									58.6	1.92612	2.43084
								58.7	3.60813	5.17068									58.7	1.91033	2.42253
								58.8	3.60188	5.1102									58.8	1.96892	2.35008
								58.9	3.60111	5.10779									58.9	2.00115	2.39339
								59	3.57522	5.06957									59	2.00672	2.38478
								59.1	3.53561	5.0475									59.1	1.99095	2.32683
								59.2	3.53891	5.06438									59.2	1.97961	2.36681
								59.3	3.54155	5.0557									59.3	1.96173	2.33103
								59.4	3.49162	5.06625									59.4	1.99475	2.33427
								59.5	3.53431	5.11209									59.5	1.99535	2.39056
								59.6	3.53891	5.1013									59.6	1.98239	2.36306
								59.7	3.59416	5.15186									59.7	1.99049	2.40514
								59.8	3.60981	5.15936									59.8	1.9558	2.4354
								59.9	3.59072	5.18002									59.9	1.97625	2.42834
								60	3.57019	5.19359									60	1.95414	2.40744
								60.1	3.60949	5.2239									60.1	1.96702	2.45254
								60.2	3.57289	5.19859									60.2	1.92694	2.43621
								60.3	3.53965	5.21516									60.3	1.93821	2.45698
								60.4	3.50742	5.22213									60.4	1.96221	2.47425
								60.5	3.5118	5.23215									60.5	1.95724	2.45737
								60.6	3.49567	5.2289									60.6	1.96848	2.50232
								60.7	3.48018	5.18401									60.7	1.96817	2.39142
								60.8	3.50144	5.17557									60.8	1.98821	2.39547
								60.9	3.5193	5.20277									60.9	1.94011	2.45403
								61	3.49667	5.19048									61	2.00332	2.45086
								61.1	3.57878	5.22354									61.1	1.96752	2.48554
								61.2	3.56332	5.22434									61.2	1.94836	2.50475
								61.3	3.5324	5.20764									61.3	1.96552	2.49434
								61.4	3.52014	5.19179									61.4	1.96908	2.49666
								61.5	3.58731	5.26853									61.5	1.99545	2.5383
								61.6	3.60699	5.20746									61.6	1.99972	2.48356
								61.7	3.7059	5.1722									61.7	1.93072	2.44753
								61.8	3.69623	5.16876									61.8	1.88374	2.40363
								61.9	3.62496	5.12852									61.9	1.9209	2.35812
								62	3.6616	5.21247									62	1.91184	2.44526
								62.1	3.65267	5.18971									62.1	1.97673	2.44446
								62.2	3.58779	5.19269									62.2	1.99449	2.40922
								62.3	3.59484	5.21951									62.3	2.01113	2.44727
								62.4	3.61142	5.2443									62.4	2.01807	2.43147
								62.5	3.60135	5.24059									62.5	2.07469	2.41972
								62.6	3.57619	5.23981									62.6	2.07949	2.44506
								62.7	3.57374	5.21909									62.7	2.09946	2.43964
								62.8	3.54949	5.1256									62.8	2.05255	2.35457
								62.9	3.54981	5.16137									62.9	2.02732	2.37452
								63	3.62381	5.14297									63	1.97928	2.37516
								63.1	3.61014	5.13443									63.1	1.9901	2.38433
								63.2	3.62636	5.17548									63.2	2.02783	2.41849
								63.3	3.57245	5.20664									63.3	2.01022	2.46324
								63.4	3.53209	5.20358									63.4	1.99522	2.43239
								63.5	3.52183	5.22073									63.5	2.01307	2.42981
								63.6	3.47679	5.2408									63.6	1.98376	2.42947
								63.7	3.42914	5.18123									63.7	1.92831	2.38878
								63.8	3.44268	5.15864									63.8	1.95087	2.38565
								63.9	3.38419	5.22575									63.9	1.92714	2.4443
								64	3.48516	5.24731									64	1.83628	2.47009
								64.1	3.53536	5.25171									64.1	1.82625	2.49384
								64.2	3.58109	5.30916									64.2	1.79751	2.55368
								64.3	3.60089	5.2401									64.3	1.80146	2.47688
								64.4	3.56399	5.23051									64.4	1.7924	2.48936
								64.5	3.48095	5.20541									64.5	1.83713	2.47846
								64.6	3.46967	5.20782									64.6	1.77667	2.49415
								64.7	3.40185	5.21026									64.7	1.78389	2.47626
								64.8	3.39122	5.23144									64.8	1.7955	2.49009
								64.9	3.37494	5.26991									64.9	1.76232	2.59342
								65	3.35532	5.27076									65	1.79192	2.5765
								65.1	3.35172	5.29111									65.1	1.76689	2.62111
								65.2	3.34896	5.28986									65.2	1.78629	2.60539
								65.3	3.44021	5.27724									65.3	1.74091	2.56467
								65.4	3.41964	5.29542									65.4	1.75762	2.58881
								65.5	3.48625	5.32049									65.5	1.74883	2.61278
								65.6	3.4501	5.26609									65.6	1.77545	2.569
								65.7	3.42711	5.25367									65.7	1.79333	2.53333
								65.8	3.48366	5.29486									65.8	1.78315	2.58866
								65.9	3.50807	5.34185									65.9	1.70786	2.63266
								66	3.51663	5.33121									66	1.76581	2.62373
								66.1	3.51679	5.30456									66.1	1.70846	2.61731
								66.2	3.51143	5.324									66.2	1.71352	2.65306
								66.3	3.53304	5.34927									66.3	1.76963	2.67269
								66.4	3.55269	5.35854									66.4	1.78437	2.67403
								66.5	3.52999	5.37303									66.5	1.81569	2.7217
								66.6	3.50345	5.34235									66.6	1.80501	2.66589
								66.7	3.57497	5.33178									66.7	1.76266	2.64323
								66.8	3.51689	5.34887									66.8	1.76911	2.65814
								66.9	3.53401	5.32038									66.9	1.74864	2.60677
								67	3.53036	5.29465									67	1.79134	2.56192
								67.1	3.42548	5.32122									67.1	1.87163	2.58469
								67.2	3.47052	5.30475									67.2	1.89382	2.57254
								67.3	3.45674	5.29327									67.3	1.81203	2.59078
								67.4	3.48337	5.27955									67.4	1.82927	2.54437
								67.5	3.52266	5.28742									67.5	1.84822	2.55768
								67.6	3.45608	5.26923									67.6	1.85031	2.52099
								67.7	3.53352	5.31607									67.7	1.82834	2.55209
								67.8	3.52041	5.30819									67.8	1.86133	2.55284
								67.9	3.54363	5.29924									67.9	1.83145	2.54103
								68	3.50529	5.29698									68	1.85022	2.58061
								68.1	3.4869	5.30265									68.1	1.7756	2.57082
								68.2	3.48705	5.27778									68.2	1.75608	2.50733
								68.3	3.43671	5.24072									68.3	1.77642	2.50819
								68.4	3.4823	5.29957									68.4	1.68685	2.57485
								68.5	3.54029	5.30186									68.5	1.70306	2.54934
								68.6	3.53999	5.27171									68.6	1.68272	2.5276
								68.7	3.46562	5.26605									68.7	1.65705	2.55836
								68.8	3.45557	5.3058									68.8	1.69534	2.55902
								68.9	3.48272	5.30884									68.9	1.71623	2.59156
								69	3.5678	5.32341									69	1.74767	2.60756
								69.1	3.55438	5.30348									69.1	1.70832	2.61018
								69.2	3.52346	5.30299									69.2	1.7318	2.61936
								69.3	3.57185	5.33308									69.3	1.77083	2.64873
								69.4	3.58342	5.33249									69.4	1.7568	2.63026
								69.5	3.58121	5.29754									69.5	1.72272	2.60057
								69.6	3.50043	5.27738									69.6	1.77289	2.56592
								69.7	3.44524	5.32891									69.7	1.77336	2.63053
								69.8	3.38364	5.26832									69.8	1.76896	2.5734
								69.9	3.42023	5.2627									69.9	1.77296	2.53859
								70	3.49257	5.25705									70	1.83026	2.55834
								70.1	3.46171	5.28532									70.1	1.77087	2.61024
								70.2	3.46986	5.30052									70.2	1.78379	2.6322
								70.3	3.50933	5.27251									70.3	1.77165	2.60089
								70.4	3.51627	5.32958									70.4	1.77964	2.66005
								70.5	3.51603	5.23174									70.5	1.79736	2.55611
								70.6	3.55177	5.24667									70.6	1.81818	2.56122
								70.7	3.57676	5.27466									70.7	1.79329	2.61358
								70.8	3.5545	5.24559									70.8	1.74419	2.59129
								70.9	3.51715	5.25224									70.9	1.79453	2.57756
								71	3.57973	5.27341									71	1.79564	2.58365
								71.1	3.56973	5.25275									71.1	1.80659	2.58011
								71.2	3.59313	5.24071									71.2	1.7898	2.53088
								71.3	3.55117	5.2513									71.3	1.80335	2.56096
								71.4	3.54867	5.30432									71.4	1.78252	2.6412
								71.5	3.49307	5.2951									71.5	1.78722	2.60535
								71.6	3.52239	5.32111									71.6	1.78578	2.63942
								71.7	3.47803	5.25757									71.7	1.8534	2.50191
								71.8	3.45222	5.25621									71.8	1.86736	2.5365
								71.9	3.438	5.28609									71.9	1.88816	2.57232
								72	3.48678	5.27176									72	1.86197	2.55354
								72.1	3.53221	5.24931									72.1	1.86544	2.53204
								72.2	3.498	5.21967									72.2	1.82621	2.5646
								72.3	3.50702	5.17847									72.3	1.80698	2.50221
								72.4	3.54854	5.20568									72.4	1.77202	2.5051
								72.5	3.47655	5.19027									72.5	1.78789	2.49491
								72.6	3.46388	5.20928									72.6	1.80893	2.52999
								72.7	3.43796	5.19742									72.7	1.76342	2.531
								72.8	3.40277	5.2725									72.8	1.79677	2.57948
								72.9	3.46433	5.22806									72.9	1.81217	2.57715
								73	3.46094	5.25827									73	1.8233	2.58011
								73.1	3.40184	5.25									73.1	1.85258	2.56404
								73.2	3.39245	5.19736									73.2	1.88532	2.53328
								73.3	3.36622	5.19533									73.3	1.88808	2.51111
								73.4	3.42728	5.22626									73.4	1.88275	2.50648
								73.5	3.46966	5.2019									73.5	1.92665	2.46358
								73.6	3.49996	5.18627									73.6	1.87088	2.42817
								73.7	3.47014	5.16111									73.7	1.83365	2.42678
								73.8	3.54761	5.16336									73.8	1.84044	2.43259
								73.9	3.57252	5.14688									73.9	1.81824	2.36231
								74	3.56125	5.15104									74	1.87069	2.39992
								74.1	3.56788	5.12213									74.1	1.89212	2.37776
								74.2	3.57802	5.15564									74.2	1.95268	2.41443
								74.3	3.54254	5.16567									74.3	1.90343	2.41359
								74.4	3.59709	5.14088									74.4	1.83309	2.39325
								74.5	3.54104	5.17604									74.5	1.88206	2.45558
								74.6	3.5705	5.19339									74.6	1.82777	2.48487
								74.7	3.55678	5.18733									74.7	1.8418	2.50323
								74.8	3.55756	5.17996									74.8	1.82994	2.48249
								74.9	3.57217	5.18598									74.9	1.83138	2.51531
								75	3.54143	5.21961									75	1.83872	2.5391
								75.1	3.5386	5.20361									75.1	1.87012	2.51531
								75.2	3.52606	5.1659									75.2	1.90504	2.43116
								75.3	3.53116	5.14582									75.3	1.93494	2.4575
								75.4	3.60834	5.16896									75.4	1.90976	2.44324
								75.5	3.67383	5.17421									75.5	1.8869	2.46698
								75.6	3.70777	5.18594									75.6	1.88804	2.49185
								75.7	3.62806	5.23958									75.7	1.86594	2.56929
								75.8	3.72013	5.20343									75.8	1.91379	2.56425
								75.9	3.72122	5.21195									75.9	1.86649	2.57584
								76	3.70207	5.252									76	1.87829	2.60738
								76.1	3.70707	5.24404									76.1	1.93621	2.5984
								76.2	3.71617	5.21178									76.2	1.87605	2.53857
								76.3	3.76045	5.2354									76.3	1.84305	2.56558
								76.4	3.71957	5.21623									76.4	1.82312	2.51179
								76.5	3.73806	5.2359									76.5	1.79402	2.55276
								76.6	3.70538	5.18063									76.6	1.76564	2.46642
								76.7	3.67927	5.18257									76.7	1.76629	2.51289
								76.8	3.72577	5.25892									76.8	1.7761	2.61799
								76.9	3.66244	5.26643									76.9	1.78055	2.60171
								77	3.64549	5.27627									77	1.85482	2.63725
								77.1	3.61547	5.20611									77.1	1.81039	2.54737
								77.2	3.65254	5.17633									77.2	1.81925	2.53276
								77.3	3.66791	5.20009									77.3	1.82798	2.57566
								77.4	3.67243	5.16399									77.4	1.83506	2.51366
								77.5	3.66689	5.25109									77.5	1.81749	2.61783
								77.6	3.64186	5.23054									77.6	1.75235	2.59564
								77.7	3.62897	5.23433									77.7	1.82547	2.59382
								77.8	3.643	5.22603									77.8	1.83688	2.5754
								77.9	3.6324	5.22697									77.9	1.85793	2.55711
								78	3.65615	5.2205									78	1.87887	2.55399
								78.1	3.65331	5.17875									78.1	1.85794	2.51022
								78.2	3.6856	5.23616									78.2	1.7785	2.56823
								78.3	3.70911	5.26152									78.3	1.7862	2.60439
								78.4	3.72555	5.19822									78.4	1.86249	2.55201
								78.5	3.74041	5.19554									78.5	1.88098	2.54259
								78.6	3.73818	5.14286									78.6	1.90643	2.49724
								78.7	3.77144	5.21049									78.7	1.94354	2.56866
								78.8	3.69477	5.17047									78.8	1.98862	2.51937
								78.9	3.768	5.13944									78.9	1.96991	2.51064
								79	3.81617	5.15411									79	1.9889	2.50504
								79.1	3.74058	5.12063									79.1	1.99752	2.49041
								79.2	3.706	5.1476									79.2	1.9831	2.53409
								79.3	3.68669	5.12393									79.3	2.02077	2.50613
								79.4	3.65723	5.13019									79.4	1.99437	2.49572
								79.5	3.64676	5.14149									79.5	2.02194	2.50574
								79.6	3.68891	5.11761									79.6	2.06914	2.4716
								79.7	3.72044	5.12902									79.7	2.063	2.46284
								79.8	3.73441	5.13438									79.8	2.00985	2.47804
								79.9	3.73864	5.18322									79.9	1.95947	2.5352
								80	3.77485	5.18604									80	1.92252	2.5439
								80.1	3.7959	5.16647									80.1	1.91534	2.5072
								80.2	3.83286	5.19109									80.2	1.91402	2.51836
								80.3	3.8503	5.18636									80.3	1.88255	2.51269
								80.4	3.82529	5.21442									80.4	1.81585	2.52772
								80.5	3.79496	5.23924									80.5	1.78496	2.52331
								80.6	3.806	5.20699									80.6	1.79646	2.53086
								80.7	3.79697	5.1995									80.7	1.8394	2.52546
								80.8	3.79485	5.24628									80.8	1.8105	2.53228
								80.9	3.77204	5.19628									80.9	1.83304	2.50655
								81	3.7651	5.18536									81	1.81623	2.50488
								81.1	3.73838	5.1735									81.1	1.81202	2.45298
								81.2	3.76913	5.17066									81.2	1.84643	2.43419
								81.3	3.74784	5.0501									81.3	1.86686	2.33573
								81.4	3.78049	5.013									81.4	1.85454	2.27062
								81.5	3.74624	5.01936									81.5	1.92118	2.28599
								81.6	3.6965	5.05507									81.6	1.93141	2.31103
								81.7	3.74067	5.02788									81.7	1.946	2.30331
								81.8	3.76235	4.99816									81.8	1.92756	2.28473
								81.9	3.69254	5.02836									81.9	1.90552	2.35445
								82	3.59659	5.02297									82	1.85298	2.41188
								82.1	3.64175	5.02633									82.1	1.86159	2.40004
								82.2	3.59535	5.08213									82.2	1.82037	2.45246
								82.3	3.65722	5.02998									82.3	1.80689	2.38726
								82.4	3.67732	5.08967									82.4	1.87523	2.46889
								82.5	3.7014	5.07865									82.5	1.83413	2.46223
								82.6	3.65999	5.07933									82.6	1.80253	2.44967
								82.7	3.71907	5.04902									82.7	1.87161	2.42232
								82.8	3.73617	5.06489									82.8	1.88925	2.45031
								82.9	3.72985	5.10757									82.9	1.88889	2.5043
								83	3.68887	5.09052									83	1.90928	2.48306
								83.1	3.63974	5.13894									83.1	1.90322	2.5205
								83.2	3.70756	5.09197									83.2	1.92062	2.45666
								83.3	3.71595	5.06704									83.3	1.94776	2.41554
								83.4	3.64515	5.02345									83.4	1.92395	2.40198
								83.5	3.66234	4.99579									83.5	1.97944	2.36959
								83.6	3.63442	5.02575									83.6	1.9535	2.42177
								83.7	3.64793	5.03523									83.7	1.91481	2.43242
								83.8	3.58581	5.03282									83.8	1.92683	2.44206
								83.9	3.65566	5.01054									83.9	1.9292	2.42885
								84	3.65494	5.07597									84	1.90954	2.46806
								84.1	3.7027	5.03814									84.1	1.87997	2.45017
								84.2	3.72143	5.0317									84.2	1.85432	2.43647
								84.3	3.6073	5.04311									84.3	1.80163	2.46518
								84.4	3.63077	5.0427									84.4	1.80963	2.46117
								84.5	3.62606	5.01041									84.5	1.86533	2.42484
								84.6	3.68098	4.97863									84.6	1.82837	2.40725
								84.7	3.65914	5.01864									84.7	1.83171	2.45485
								84.8	3.61021	5.05473									84.8	1.84718	2.46359
								84.9	3.56535	5.05046									84.9	1.78595	2.46299
								85	3.55797	5.064									85	1.73121	2.49224
								85.1	3.52757	5.02213									85.1	1.75427	2.47231
								85.2	3.57422	5.06044									85.2	1.75185	2.51136
								85.3	3.59772	5.04843									85.3	1.77084	2.50354
								85.4	3.61131	5.02993									85.4	1.76045	2.50203
								85.5	3.60774	5.01993									85.5	1.70324	2.47079
								85.6	3.6222	4.96198									85.6	1.71388	2.40476
								85.7	3.70684	4.99955									85.7	1.752	2.4516
								85.8	3.6653	5.01927									85.8	1.74375	2.47041
								85.9	3.6468	4.97447									85.9	1.73778	2.4154
								86	3.59872	4.9476									86	1.73824	2.35252
								86.1	3.61302	4.98105									86.1	1.73568	2.42726
								86.2	3.64141	4.99883									86.2	1.70353	2.44356
								86.3	3.65904	4.96486									86.3	1.6997	2.40411
								86.4	3.67374	4.99689									86.4	1.75793	2.4255
								86.5	3.63874	5.00959									86.5	1.76869	2.46241
								86.6	3.65193	4.9557									86.6	1.76846	2.40382
								86.7	3.66336	4.98705									86.7	1.78781	2.41962
								86.8	3.65428	4.97592									86.8	1.76168	2.4068
								86.9	3.70699	4.96324									86.9	1.83723	2.3923
								87	3.75086	4.97049									87	1.81356	2.40451
								87.1	3.74131	4.97647									87.1	1.79678	2.39782
								87.2	3.70436	4.97911									87.2	1.82776	2.41758
								87.3	3.66957	5.02478									87.3	1.80944	2.46765
								87.4	3.60326	5.02345									87.4	1.78993	2.43206
								87.5	3.61397	4.99524									87.5	1.89915	2.41084
								87.6	3.62835	4.98854									87.6	1.86992	2.38481
								87.7	3.62401	4.99274									87.7	1.85955	2.41092
								87.8	3.6079	5.05003									87.8	1.8506	2.4536
								87.9	3.54565	5.06833									87.9	1.86072	2.46606
								88	3.56508	5.07318									88	1.85862	2.49908
								88.1	3.55371	5.07774									88.1	1.77682	2.50809
								88.2	3.58613	5.07085									88.2	1.74587	2.50906
								88.3	3.56784	5.07491									88.3	1.78848	2.49532
								88.4	3.57541	5.06922									88.4	1.81123	2.50464
								88.5	3.63654	5.09854									88.5	1.82089	2.53247
								88.6	3.6532	5.0417									88.6	1.78985	2.48038
								88.7	3.67807	5.00283									88.7	1.82819	2.41694
								88.8	3.60577	5.08192									88.8	1.87116	2.50546
								88.9	3.63086	5.05018									88.9	1.87419	2.47158
								89	3.6729	5.07496									89	1.83188	2.47013
								89.1	3.67721	5.09522									89.1	1.8172	2.50315
								89.2	3.69877	5.12801									89.2	1.80716	2.54158
								89.3	3.70489	5.095									89.3	1.81111	2.53364
								89.4	3.71033	5.0451									89.4	1.82766	2.44379
								89.5	3.73209	5.04708									89.5	1.78781	2.47827
								89.6	3.74264	5.02369									89.6	1.81697	2.43705
								89.7	3.74044	5.06505									89.7	1.84936	2.48145
								89.8	3.76748	5.08152									89.8	1.83234	2.48051
								89.9	3.69794	5.08999									89.9	1.78532	2.49742
								90	3.70767	5.03605									90	1.80691	2.45545
								90.1	3.75528	5.03235									90.1	1.8013	2.47297
								90.2	3.68005	5.04087									90.2	1.80356	2.48234
								90.3	3.7518	5.07431									90.3	1.80301	2.48773
								90.4	3.73842	5.07342									90.4	1.82365	2.48741
								90.5	3.73048	5.05389									90.5	1.8301	2.47017
								90.6	3.80813	5.05329									90.6	1.861	2.44536
								90.7	3.82124	5.03674									90.7	1.86932	2.45262
								90.8	3.8301	5.07528									90.8	1.85686	2.51243
								90.9	3.8501	5.05755									90.9	1.85747	2.51589
								91	3.80881	5.08927									91	1.8633	2.57182
								91.1	3.83702	5.06427									91.1	1.83527	2.51395
								91.2	3.83584	5.01131									91.2	1.83126	2.45998
								91.3	3.71846	5.03286									91.3	1.79982	2.4976
								91.4	3.70729	5.03407									91.4	1.79951	2.48253
								91.5	3.75343	5.05515									91.5	1.76064	2.50068
								91.6	3.66997	5.03944									91.6	1.8173	2.5055
								91.7	3.6563	5.05856									91.7	1.81767	2.51347
								91.8	3.667	5.03839									91.8	1.8104	2.47922
								91.9	3.71775	5.04698									91.9	1.8361	2.46877
								92	3.65436	5.01084									92	1.84267	2.45793
								92.1	3.70067	4.98266									92.1	1.85511	2.426
								92.2	3.67645	4.95816									92.2	1.87153	2.4417
								92.3	3.71453	4.99292									92.3	1.85884	2.45158
								92.4	3.72905	4.96944									92.4	1.82857	2.43463
								92.5	3.74893	4.95308									92.5	1.78012	2.43138
								92.6	3.74508	4.93818									92.6	1.79406	2.42841
								92.7	3.67011	4.98957									92.7	1.83841	2.4419
								92.8	3.63072	4.9706									92.8	1.88725	2.46322
								92.9	3.74627	4.98289									92.9	1.87183	2.47189
								93	3.70121	4.97951									93	1.83309	2.46826
								93.1	3.75829	4.98563									93.1	1.82264	2.4572
								93.2	3.72355	4.97925									93.2	1.79895	2.441
								93.3	3.7355	4.95103									93.3	1.85243	2.43204
								93.4	3.73697	4.96145									93.4	1.79824	2.46401
								93.5	3.72187	4.9465									93.5	1.85296	2.43029
								93.6	3.80625	4.94613									93.6	1.84578	2.4244
								93.7	3.74459	4.95171									93.7	1.83818	2.42857
								93.8	3.73223	4.96462									93.8	1.85248	2.4279
								93.9	3.77724	4.94374									93.9	1.86456	2.41847
								94	3.83443	4.94613									94	1.85436	2.44191
								94.1	3.87053	4.94749									94.1	1.83301	2.42949
								94.2	3.85691	4.96005									94.2	1.83852	2.41692
								94.3	3.86982	4.97619									94.3	1.83403	2.44404
								94.4	3.88933	4.98514									94.4	1.83568	2.45376
								94.5	3.90613	4.99309									94.5	1.80341	2.45704
								94.6	3.9212	4.97753									94.6	1.78882	2.45744
								94.7	3.88447	4.9712									94.7	1.78257	2.45259
								94.8	3.81954	4.96966									94.8	1.76865	2.44529
								94.9	3.80565	4.96641									94.9	1.77421	2.43608
								95	3.84606	4.97625									95	1.77517	2.44937
								95.1	3.81132	4.98712									95.1	1.78386	2.46125
								95.2	3.84641	4.97816									95.2	1.79851	2.45874
								95.3	3.82676	4.96421									95.3	1.77096	2.45166
								95.4	3.86629	4.96064									95.4	1.78269	2.44484
								95.5	3.8389	4.97994									95.5	1.74465	2.4792
								95.6	3.87257	4.97481									95.6	1.77143	2.50247
								95.7	3.92232	4.95567									95.7	1.78583	2.46759
								95.8	3.95703	4.98253									95.8	1.7453	2.50289
								95.9	3.95639	4.97877									95.9	1.77607	2.49746
								96	4.00777	4.98714									96	1.77609	2.49777
								96.1	4.00083	4.97145									96.1	1.82146	2.52306
								96.2	3.9635	5.01646									96.2	1.79916	2.54489
								96.3	3.9606	5.01284									96.3	1.80957	2.51113
								96.4	4.00881	4.99662									96.4	1.78769	2.48102
								96.5	4.09126	4.97781									96.5	1.86526	2.47852
								96.6	4.03972	4.97771									96.6	1.87924	2.48236
								96.7	4.00379	4.96723									96.7	1.8395	2.47418
								96.8	3.93983	5.00446									96.8	1.81025	2.48
								96.9	3.9011	4.98255									96.9	1.80128	2.44675
								97	3.91435	4.98938									97	1.85266	2.47579
								97.1	3.93563	4.99926									97.1	1.81183	2.48362
								97.2	3.83788	4.95504									97.2	1.75576	2.45115
								97.3	3.79619	4.97596									97.3	1.75346	2.4594
								97.4	3.87097	5.00007									97.4	1.77866	2.45777
								97.5	3.83231	4.99707									97.5	1.78487	2.45542
								97.6	3.83895	4.98783									97.6	1.78309	2.45323
								97.7	3.86998	4.98406									97.7	1.80943	2.44384
								97.8	3.8716	5.01043									97.8	1.76705	2.48782
								97.9	3.82303	4.9974									97.9	1.7997	2.46899
								98	3.89378	4.97826									98	1.7951	2.46864
								98.1	3.9035	4.95457									98.1	1.82922	2.46433
								98.2	3.88692	4.95766									98.2	1.79936	2.46183
								98.3	3.8345	4.91886									98.3	1.841	2.41978
								98.4	3.87627	4.94373									98.4	1.8035	2.43
								98.5	3.82148	4.95171									98.5	1.74841	2.45697
								98.6	3.82136	4.93476									98.6	1.74165	2.42539
								98.7	3.85372	4.91072									98.7	1.72624	2.40879
								98.8	3.84019	4.93995									98.8	1.72176	2.42387
								98.9	3.82197	4.9109									98.9	1.74355	2.39578
								99	3.81927	4.92453									99	1.79855	2.40094
								99.1	3.7792	4.94771									99.1	1.75581	2.40924
								99.2	3.79677	4.96873									99.2	1.76413	2.43369
								99.3	3.79519	4.96445									99.3	1.78716	2.44805
								99.4	3.78693	4.96826									99.4	1.83754	2.44861
								99.5	3.80736	4.95164									99.5	1.8529	2.44232
								99.6	3.86932	4.96									99.6	1.87165	2.45586
								99.7	3.7972	4.97444									99.7	1.90434	2.46295
								99.8	3.75446	5.00424									99.8	1.84837	2.48762
								99.9	3.74269	4.99223									99.9	1.80497	2.44783
								100	3.73374	4.98225									100	1.82282	2.4739

## Sheet: Figure 5
		Figure 5a														Figure 5c												Figure 5f						Figure 5g						Figure 5h						Figure 5i
																												AAR/LV(%)						cTnl(ng/mL)						LDH concentration(U/L)						TUNEL-positive cells(%)
																					mito-Ca2+level							sham	sham+BBR	I-30min/R-24h	I-30min/R-24h+BBR			sham	sham+BBR	I-30min/R-24h	I-30min/R-24h+BBR			sham	sham+BBR	I-30min/R-24h	I-30min/R-24h+BBR			sham	sham+BBR	I-30min/R-24h	I-30min/R-24h+BBR
																					(4mt-GCaMP6, ex488/ex390)							1	2	81	68			3	1	44	16			227	81	939	478			1.4218	0.589102	8.512	4.2175
																					Sham	Sham+BBR	IR+NT	IR+BBR				0	0	69	71			7	17	38	12			136	116	1122	514			0.717131	1.06667	8.98955	6.2496
																					1.12894	0.598734	1.19857	1.79385				0	0	49	58			4	10	48	26			81	310	884	309			0.915332	1.32701	8.9613	4.9644
																					0.749791	1.04161	1.61069	1.4352				4	0	59	68			7	2	46	15			50	108	1329	777			1.55251	0.516529	7.2624	4.1464
																					1.49311	1.4933	2.65206	0.699179				0	0	62	55			10	4	26	25			148	195	924	456			0.586081	0.664207	6.51341	6.0663
																					0.463667	1.37396	2.43162	1.28016				0	0	71	66			5	6.5	48	21			105	55	991	632			1.0397	1.25	5.93343	4.45352
																					1.08302	0.978802	0.886575	0.644761				0	0	58	59			3		38	23			129		1297	568			0.682927	0.912863	13.293	3.85075
																					0.619353	0.961346	2.32019	0.917766				0	0	66	54			9		57	14			122		1436	464					7.8765	3.10408
																					1.55571	0.827857	2.9133	0.655599				8	6	44	75			1.5		43	14			225		854	727						3.27204
																					0.767527	1.17914	2.70148	1.43287							68			10		42	29			134		1526	352
																					0.408062	1.09	2.7774	0.900042												26	17					1686	785
																					1.40876	1.00981	2.00264	1.02565													35						311
																					1.39339	0.642427	1.5166	1.85738				IF/AAR(%)
		Time (s)	Vehicle	Ru360	CsA	BBR															1.57463	0.996308	2.23726	2.10936				sham	sham+BBR	I-30min/R-24h	I-30min/R-24h+BBR
		0	1.2896	1.2816	1.2902	1.2768															0.498499	0.661327	1.45669	0.670495				0	0	67.9012	48.5294
		20	1.2883	1.2826	1.2895	1.2763								Table Analyzed	Rel Rhod2 BBR						1.40329	0.870646	1.71307	0.880456				0	0	73.913	56.338
		40	1.2876	1.2825	1.2892	1.2757															1.15505	0.930856	1.62051	1.10578				3	0	81.6327	73.4483
		60	1.2865	1.2827	1.2882	1.2752								ANOVA summary							2.07251	0.937047	3.39614	1.36753				0	0	76.2712	52.9412
		80	1.2859	1.2832	1.2871	1.2748								F	74.016						1.97551	0.432365	2.62522	2.00957				0	0	75.8065	47.2727
		100	1.2594	1.2775	1.2833	1.2749								P value	< 0.0001						1.60517	0.492002	1.58942	1.26859				0	0	77.4648	46.9697
		120	1.2381	1.2771	1.2836	1.2755								P value summary	****						0.468886	0.36206	1.96631	1.15271				0	2	93.4483	50.8475
		140	1.1878	1.2771	1.2835	1.2758								Are differences among means statistically significant? (P < 0.05)	Yes						0.646231	0.808266	2.70293	1.13894				0	0	53.0303	65.5556
		160	1.1377	1.2769	1.2826	1.2756								R square	0.531154						0.733192	0.847544	1.60453	1.06304					0	81.8182	46.6667
		180	1.1002	1.2763	1.2825	1.2757															2.0385	1.25126	2.76086	1.01814							35.5882
		200	1.0678	1.2762	1.2821	1.2757								Brown-Forsythe test							1.49459	0.376001	2.47803	0.492709
		220	1.0377	1.2762	1.2817	1.2753								F (DFn, DFd)	9.414052 (3, 196)						0.556225	0.315953	2.48299	0.462424				AAR/LV(%)
		240	1.0046	1.2755	1.2816	1.2752								P value	< 0.0001						0.402072	0.787808	2.73288	0.51837				Number of families	1
		260	0.9771	1.2749	1.2817	1.275								P value summary	****						0.883539	0.509803	1.51842	0.445252				Number of comparisons per family	6
		280	0.9468	1.2744	1.2814	1.275								Significantly different standard deviations? (P < 0.05)	Yes						1.11426	0.703612	2.00243	0.376144				Alpha	0.05
		300	0.9391	1.2741	1.2812	1.2746															0.958469	0.694738	2.43553	0.865245
		320	0.9209	1.274	1.2808	1.2742								Bartlett's test							0.96308	1.32304	1.43472	0.7136				Tukey's multiple comparisons test	Mean Diff.	95% CI of diff.	Significant?	Summary	Adjusted P Value
		340	0.9064	1.2735	1.281	1.2743								Bartlett's statistic (corrected)	21.2489						0.727799	0.247516	0.970302	1.16911
		360	0.8866	1.2733	1.2808	1.2741								P value	< 0.0001						0.826165	0.256512	1.01241	0.93769				sham vs. sham+BBR	0.555556	-8.277651 to 9.388762	No	ns	0.9982	A-B
		380	0.8763	1.273	1.281	1.2738								P value summary	****						0.619544	0.605017	1.38964	1.20434				sham vs. I-30min/R-24h	-60.6667	-69.49987 to -51.83346	Yes	****	< 0.0001	A-C
		400	0.8643	1.2724	1.2807	1.2734								Significantly different standard deviations? (P < 0.05)	Yes						0.782837	1.32481	1.86416	1.16832				sham vs. I-30min/R-24h+BBR	-62.7555	-71.36510 to -54.14601	Yes	****	< 0.0001	A-D
		420	0.8587	1.2723	1.2807	1.2731															1.8486	0.481539	2.24713	1.16959				sham+BBR vs. I-30min/R-24h	-61.2222	-70.05543 to -52.38902	Yes	****	< 0.0001	B-C
		440	0.8421	1.2719	1.2804	1.2729								ANOVA table	SS	DF	MS	F (DFn, DFd)	P value		1.32174	0.664693	1.9228	0.724112				sham+BBR vs. I-30min/R-24h+BBR	-63.3111	-71.92065 to -54.70157	Yes	****	< 0.0001	B-D
		460	0.8346	1.2717	1.2805	1.273								Treatment (between columns)	53.9085	3	17.9695	F (3, 196) = 74.01595	P < 0.0001		0.766933	0.841743	2.76955	0.57482				I-30min/R-24h vs. I-30min/R-24h+BBR	-2.08889	-10.69843 to 6.520656	No	ns	0.9126	C-D
		480	0.8275	1.271	1.28	1.2726								Residual (within columns)	47.5847	196	0.242779				0.503124	0.641772	2.06343	1.03362
		500	0.8255	1.2714	1.2796	1.2729								Total	101.493	199					0.700247	1.18152	2.64201	1.47325
		520	0.8199	1.2703	1.2794	1.2724															0.47778	1.01294	3.07484	0.794116				Test details	Mean 1	Mean 2	Mean Diff.	SE of diff.	n1	n2	q	DF
		540	0.8151	1.2698	1.2794	1.272								Model comparison	SS	DF	Probability it is correct				2.21221	1.17313	1.8296	0.617255
		560	0.8135	1.2694	1.2792	1.2717								Null H. All population means identical	101.493	199	0.00%				1.11946	0.912224	2.78637	1.05869				sham vs. sham+BBR	1.44444	0.888889	0.555556	3.26557	9	9	0.240593	33
		580	0.8162	1.2694	1.2791	1.2716								Alternative H: Distinct population means	47.5847	196	100.00%				0.787738	0.256022	3.26299	0.876313				sham vs. I-30min/R-24h	1.44444	62.1111	-60.6667	3.26557	9	9	26.2728	33
		600	0.8116	1.2691	1.2789	1.2716								Ratio of probabilities			0				0.881057	0.904243	1.95783	0.740897				sham vs. I-30min/R-24h+BBR	1.44444	64.2	-62.7555	3.18289	9	10	27.8834	33
														Difference in AICc			145.248				0.366032	1.33906	1.39971	0.555463				sham+BBR vs. I-30min/R-24h	0.888889	62.1111	-61.2222	3.26557	9	9	26.5133	33
																					0.822271	0.558893	1.21402	0.505611				sham+BBR vs. I-30min/R-24h+BBR	0.888889	64.2	-63.3111	3.18289	9	10	28.1303	33
														Data summary							1.61407	0.897498	2.96232	0.775833				I-30min/R-24h vs. I-30min/R-24h+BBR	62.1111	64.2	-2.08889	3.18289	9	10	0.92813	33
														Number of treatments (columns)	4						1.03678	1.8874	2.42301	0.592591				IF/AAR(%)
														Number of values (total)	200						0.698558	1.40708	1.6745	0.854378				Number of families	1
																					0.7822	0.984876	2.394	0.713748				Number of comparisons per family	6
																					0.377714	0.831746	3.39522	0.718213				Alpha	0.05
														Number of families	1													Tukey's multiple comparisons test	Mean Diff.	95% CI of diff.	Significant?	Summary	Adjusted P Value
														Number of comparisons per family	6
														Alpha	0.05													sham vs. sham+BBR	0.152778	-10.25783 to 10.56338	No	ns	> 0.9999	A-B
																												sham vs. I-30min/R-24h	-75.3235	-85.73407 to -64.91287	Yes	****	< 0.0001	A-C
														Tukey's multiple comparisons test	Mean Diff.	95% CI of diff.	Significant?	Summary	Adjusted P Value									sham vs. I-30min/R-24h+BBR	-52.0407	-62.20343 to -41.87803	Yes	****	< 0.0001	A-D
																												sham+BBR vs. I-30min/R-24h	-75.4762	-85.57601 to -65.37647	Yes	****	< 0.0001	B-C
														Sham vs. Sham+BBR	0.159601	-0.09575027 to 0.4149518	No	ns	0.37	A-B								sham+BBR vs. I-30min/R-24h+BBR	-52.1935	-62.03754 to -42.34947	Yes	****	< 0.0001	B-D
														Sham vs. IR+NT	-1.12274	-1.378092 to -0.8673902	Yes	****	< 0.0001	A-C								I-30min/R-24h vs. I-30min/R-24h+BBR	23.2827	13.43870 to 33.12677	Yes	****	< 0.0001	C-D
														Sham vs. IR+BBR	0.0465825	-0.2087686 to 0.3019335	No	ns	0.965	A-D
														Sham+BBR vs. IR+NT	-1.28234	-1.537693 to -1.026991	Yes	****	< 0.0001	B-C
														Sham+BBR vs. IR+BBR	-0.113018	-0.3683693 to 0.1423328	No	ns	0.661	B-D								Test details	Mean 1	Mean 2	Mean Diff.	SE of diff.	n1	n2	q	DF
														IR+NT vs. IR+BBR	1.16932	0.9139727 to 1.424675	Yes	****	< 0.0001	C-D
																												sham vs. sham+BBR	0.375	0.222222	0.152778	3.84246	8	9	0.0562298	32
																												sham vs. I-30min/R-24h	0.375	75.6985	-75.3235	3.84246	8	9	27.7228	32
														Test details	Mean 1	Mean 2	Mean Diff.	SE of diff.	n1	n2	q	DF						sham vs. I-30min/R-24h+BBR	0.375	52.4157	-52.0407	3.75096	8	10	19.6208	32
																												sham+BBR vs. I-30min/R-24h	0.222222	75.6985	-75.4762	3.72773	9	9	28.6339	32
														Sham vs. Sham+BBR	1.01776	0.858157	0.159601	0.0985452	50	50	2.29042	196						sham+BBR vs. I-30min/R-24h+BBR	0.222222	52.4157	-52.1935	3.63334	9	10	20.3154	32
														Sham vs. IR+NT	1.01776	2.1405	-1.12274	0.0985452	50	50	16.1124	196						I-30min/R-24h vs. I-30min/R-24h+BBR	75.6985	52.4157	23.2827	3.63334	9	10	9.06239	32
														Sham vs. IR+BBR	1.01776	0.971175	0.0465825	0.0985452	50	50	0.668501	196						cTnl(ng/mL)
														Sham+BBR vs. IR+NT	0.858157	2.1405	-1.28234	0.0985452	50	50	18.4028	196						Number of families	1
														Sham+BBR vs. IR+BBR	0.858157	0.971175	-0.113018	0.0985452	50	50	1.62192	196						Number of comparisons per family	6
														IR+NT vs. IR+BBR	2.1405	0.971175	1.16932	0.0985452	50	50	16.7809	196						Alpha	0.05
																												Tukey's multiple comparisons test	Mean Diff.	95% CI of diff.	Significant?	Summary	Adjusted P Value
																												sham vs. sham+BBR	-0.8	-10.46 to 8.857	No	ns	0.996	A-B
																												sham vs. I-30min/R-24h	-35.5	-43.68 to -27.33	Yes	****	< 0.0001	A-C
																												sham vs. I-30min/R-24h+BBR	-14.63	-22.64 to -6.626	Yes	***	0.0001	A-D
																												sham+BBR vs. I-30min/R-24h	-34.7	-44.20 to -25.21	Yes	****	< 0.0001	B-C
																												sham+BBR vs. I-30min/R-24h+BBR	-13.83	-23.18 to -4.483	Yes	**	0.0017	B-D
																												I-30min/R-24h vs. I-30min/R-24h+BBR	20.87	13.07 to 28.68	Yes	****	< 0.0001	C-D
																												Test details	Mean 1	Mean 2	Mean Diff.	SE of diff.	n1	n2	q	DF
																												sham vs. sham+BBR	5.95	6.75	-0.8	3.581	10	6	0.316	35
																												sham vs. I-30min/R-24h	5.95	41.45	-35.5	3.03	10	11	16.57	35
																												sham vs. I-30min/R-24h+BBR	5.95	20.58	-14.63	2.969	10	12	6.97	35
																												sham+BBR vs. I-30min/R-24h	6.75	41.45	-34.7	3.519	6	11	13.95	35
																												sham+BBR vs. I-30min/R-24h+BBR	6.75	20.58	-13.83	3.467	6	12	5.643	35
																												I-30min/R-24h vs. I-30min/R-24h+BBR	41.45	20.58	20.87	2.894	11	12	10.2	35
																												LDH concentration(U/L)
																												Number of families	1
																												Number of comparisons per family	6
																												Alpha	0.05
																												Tukey's multiple comparisons test	Mean Diff.	95% CI of diff.	Significant?	Summary	Adjusted P Value
																												sham vs. sham+BBR	-8.467	-268.9 to 252.0	No	ns	0.9998	A-B
																												sham vs. I-30min/R-24h	-1045	-1265 to -824.7	Yes	****	< 0.0001	A-C
																												sham vs. I-30min/R-24h+BBR	-395.4	-611.3 to -179.5	Yes	***	0.0001	A-D
																												sham+BBR vs. I-30min/R-24h	-1037	-1293 to -780.6	Yes	****	< 0.0001	B-C
																												sham+BBR vs. I-30min/R-24h+BBR	-386.9	-639.1 to -134.8	Yes	**	0.0011	B-D
																												I-30min/R-24h vs. I-30min/R-24h+BBR	649.6	439.1 to 860.2	Yes	****	< 0.0001	C-D
																												Test details	Mean 1	Mean 2	Mean Diff.	SE of diff.	n1	n2	q	DF
																												sham vs. sham+BBR	135.7	144.2	-8.467	96.56	10	6	0.124	35
																												sham vs. I-30min/R-24h	135.7	1181	-1045	81.7	10	11	18.09	35
																												sham vs. I-30min/R-24h+BBR	135.7	531.1	-395.4	80.07	10	12	6.984	35
																												sham+BBR vs. I-30min/R-24h	144.2	1181	-1037	94.9	6	11	15.45	35
																												sham+BBR vs. I-30min/R-24h+BBR	144.2	531.1	-386.9	93.5	6	12	5.852	35
																												I-30min/R-24h vs. I-30min/R-24h+BBR	1181	531.1	649.6	78.06	11	12	11.77	35
																												TUNEL-positive cells(%)
																												Number of families	1
																												Number of comparisons per family	6
																												Alpha	0.05
																												Tukey's multiple comparisons test	Mean Diff.	95% CI of diff.	Significant?	Summary	Adjusted P Value
																												sham vs. sham+BBR	0.08416	-1.848 to 2.016	No	ns	0.9994	A-B
																												sham vs. I-30min/R-24h	-7.43	-9.301 to -5.559	Yes	****	< 0.0001	A-C
																												sham vs. I-30min/R-24h+BBR	-3.493	-5.314 to -1.671	Yes	****	< 0.0001	A-D
																												sham+BBR vs. I-30min/R-24h	-7.514	-9.385 to -5.643	Yes	****	< 0.0001	B-C
																												sham+BBR vs. I-30min/R-24h+BBR	-3.577	-5.398 to -1.755	Yes	****	< 0.0001	B-D
																												I-30min/R-24h vs. I-30min/R-24h+BBR	3.937	2.181 to 5.694	Yes	****	< 0.0001	C-D
																												Test details	Mean 1	Mean 2	Mean Diff.	SE of diff.	n1	n2	q	DF
																												sham vs. sham+BBR	0.9879	0.9038	0.08416	0.7061	7	7	0.1686	27
																												sham vs. I-30min/R-24h	0.9879	8.418	-7.43	0.6837	7	8	15.37	27
																												sham vs. I-30min/R-24h+BBR	0.9879	4.481	-3.493	0.6657	7	9	7.42	27
																												sham+BBR vs. I-30min/R-24h	0.9038	8.418	-7.514	0.6837	7	8	15.54	27
																												sham+BBR vs. I-30min/R-24h+BBR	0.9038	4.481	-3.577	0.6657	7	9	7.599	27
																												I-30min/R-24h vs. I-30min/R-24h+BBR	8.418	4.481	3.937	0.6419	8	9	8.675	27

[truncated: 13 more sheets: Supplementary Figure1e, Supplementary Figure2a, Supplementary Figure2b, Supplementary Figure2c, Supplementary Figure2d, Supplementary Figure2e, Supplementary Figure2f, Supplementary Figure2h-I, Supplementary Figure3, Supplementary Figure5a, Supplementary Figure5b, Supplementary Figure6, Supplementary Figure7]
